# Supplementary material for: 2-Methyl-3-(4-nitro­phen­yl)acrylic acid
Source: Acta Crystallogr Sect E Struct Rep Online. 2008 Aug 6;64(Pt 9):o1717–8. doi: 10.1107/S1600536808024999 (PMC2960743; doi:10.1107/S1600536808024999)
Supplement: Supplementary file 1 [file e-64-o1717-sup1.cif]

##############################################################################
###                                                                        ###
###        Electronic paper (Acta Crystallographica Section E)             ###
###                                                                        ###
##############################################################################
#                                                                            #
# This CIF contains the data in a paper accepted for publication in Acta     #
# Crystallographica Section E. It conforms to the requirements of Notes      #
# for Authors for Section E, and has been peer reviewed under the auspices   #
# of the IUCr Commission on Journals.                                        #
#                                                                            #
# Full details of the Crystallographic Information File format               #
# are given in the paper "The Crystallographic Information File (CIF):       #
# a New Standard Archive File for Crystallography" by S. R. Hall, F. H.      #
# Allen and I. D. Brown [Acta Cryst. (1991), A47, 655-685].                  #
#                                                                            #
# The current version of the core CIF dictionary is obtainable from          #
# ftp://ftp.iucr.org/pub/cif_core.dic. The current version number is 2.4.    #
#                                                                            #
# Software is freely available for graphical display of the structure(s) in  #
# this CIF.  For information consult the CIF home page http://www.iucr.org/  #
# cif/home.html                                                              #
#                                                                            #
# This file may be used for bona fide research purposes within the           #
# scientific community so long as proper attribution is given to the journal # 
# article from which it was obtained.                                        #
#                                                                            #
##############################################################################
                                             
data_global
_audit_creation_method     ?
_journal_date_recd_electronic     2008-07-10
_journal_date_accepted     2008-08-03
_journal_name_full     'Acta Crystallographica, Section E'
_journal_year     2008
_journal_volume     64
_journal_issue      9
_journal_page_first     o1717
_journal_page_last     o1718
_journal_paper_category     QO
_journal_coeditor_code     CS2087
_publ_contact_author
;Muhammad Nawaz Tahir
University of Sargodha
Department of Physics
Sargodha
Pakistan
;
_publ_contact_author_email     'dmntahir_uos@yahoo.com'
_publ_contact_author_fax     '0092 48 32 22 121'
_publ_contact_author_phone     '0092 48 92 30 170'
_publ_section_title
;
2-Methyl-3-(4-nitrophenyl)acrylic acid
;
loop_
    _publ_author_name
    _publ_author_address
    'Muhammad, Niaz'
;
Department of Chemistry
Quaid-i-Azam University
Islamabad 45320
Pakistan
;
    'Tahir, M. Nawaz'
;
University of Sargodha
Department of Physics
Sagrodha
Pakistan
;
    'Zia-ur-Rehman'
;
Department of Chemistry
Quaid-i-Azam University
Islamabad 45320
Pakistan
;
    'Ali, Saqib'
;
Department of Chemistry
Quaid-i-Azam University
Islamabad 45320
Pakistan
;
data_I
_audit_creation_method     SHELXL-97
_chemical_name_systematic
;
2-Methyl-3-(4-nitrophenyl)acrylic acid
;
_chemical_name_common     ?
_chemical_formula_moiety     'C10 H9 N O4'
_chemical_formula_sum     'C10 H9 N O4'
_chemical_formula_iupac     'C10 H9 N O4'
_chemical_formula_weight     207.18
_chemical_melting_point     ?
_symmetry_cell_setting     triclinic
_symmetry_space_group_name_H-M     'P -1'
_symmetry_space_group_name_Hall     '-P 1'
loop_
    _symmetry_equiv_pos_as_xyz
    'x, y, z'
    '-x, -y, -z'
_cell_length_a     7.3878(3)
_cell_length_b     8.1050(5)
_cell_length_c     8.3402(4)
_cell_angle_alpha     75.793(2)
_cell_angle_beta     81.835(3)
_cell_angle_gamma     87.686(2)
_cell_volume     479.21(4)
_cell_formula_units_Z     2
_cell_measurement_reflns_used     2518
_cell_measurement_theta_min     2.54
_cell_measurement_theta_max     29.13
_cell_measurement_temperature     296(2)
_exptl_crystal_description     prismatic
_exptl_crystal_colour     Colourless
_exptl_crystal_size_max     0.25
_exptl_crystal_size_mid     0.20
_exptl_crystal_size_min     0.18
_exptl_crystal_density_diffrn     1.436
_exptl_crystal_density_meas     ?
_exptl_crystal_density_method     'not measured'
_exptl_crystal_F_000     216
_exptl_absorpt_coefficient_mu     0.113
_exptl_absorpt_correction_type     multi-scan
_exptl_absorpt_process_details     '(SADABS; Bruker, 2005)'
_exptl_absorpt_correction_T_min     0.970
_exptl_absorpt_correction_T_max     0.981
_exptl_special_details
;
;
_diffrn_ambient_temperature     296(2)
_diffrn_radiation_type     MoK\a
_diffrn_radiation_wavelength     0.71073
_diffrn_radiation_source     'fine-focus sealed tube'
_diffrn_radiation_monochromator     graphite
_diffrn_measurement_device_type     'Bruker Kappa APEXII CCD'
_diffrn_measurement_method     \w
_diffrn_detector_area_resol_mean     7.4
_diffrn_reflns_number     9039
_diffrn_reflns_av_R_equivalents     0.0233
_diffrn_reflns_av_sigmaI/netI     0.0220
_diffrn_reflns_theta_min     2.54
_diffrn_reflns_theta_max     29.13
_diffrn_reflns_theta_full     26.00
_diffrn_measured_fraction_theta_max     0.974
_diffrn_measured_fraction_theta_full     0.986
_diffrn_reflns_limit_h_min     -10
_diffrn_reflns_limit_h_max     9
_diffrn_reflns_limit_k_min     -11
_diffrn_reflns_limit_k_max     9
_diffrn_reflns_limit_l_min     -11
_diffrn_reflns_limit_l_max     11
_diffrn_standards_number     0
_diffrn_standards_interval_count     ?
_diffrn_standards_interval_time     ?
_diffrn_standards_decay_%     ?
_refine_special_details
;
;
_reflns_number_total     2518
_reflns_number_gt     1926
_reflns_threshold_expression     I>2\s(I)
_refine_ls_structure_factor_coef     Fsqd
_refine_ls_matrix_type     full
_refine_ls_R_factor_all     0.0561
_refine_ls_R_factor_gt     0.0420
_refine_ls_wR_factor_gt     0.1206
_refine_ls_wR_factor_ref     0.1336
_refine_ls_goodness_of_fit_ref     1.021
_refine_ls_restrained_S_all     1.021
_refine_ls_number_reflns     2518
_refine_ls_number_parameters     140
_refine_ls_number_restraints     0
_refine_ls_hydrogen_treatment     mixed
_refine_ls_weighting_scheme     calc
_refine_ls_weighting_details
         'calc w=1/[\s^2^(Fo^2^)+(0.0713P)^2^+0.0915P] where P=(Fo^2^+2Fc^2^)/3'
_atom_sites_solution_hydrogens     geom
_atom_sites_solution_primary     direct
_atom_sites_solution_secondary     difmap
_refine_ls_shift/su_max     0.000
_refine_ls_shift/su_mean     0.000
_refine_diff_density_max     0.242
_refine_diff_density_min     -0.206
loop_
    _atom_type_symbol
    _atom_type_description
    _atom_type_scat_dispersion_real
    _atom_type_scat_dispersion_imag
    _atom_type_scat_source
    'C' 'C' 0.0033 0.0016
                         'International Tables Vol C Tables 4.2.6.8 and 6.1.1.4'
    'H' 'H' 0.0000 0.0000
                         'International Tables Vol C Tables 4.2.6.8 and 6.1.1.4'
    'N' 'N' 0.0061 0.0033
                         'International Tables Vol C Tables 4.2.6.8 and 6.1.1.4'
    'O' 'O' 0.0106 0.0060
                         'International Tables Vol C Tables 4.2.6.8 and 6.1.1.4'
_computing_data_collection     'APEX2 (Bruker, 2007)'
_computing_cell_refinement     'APEX2 (Bruker, 2007)'
_computing_data_reduction     'SAINT (Bruker, 2007)'
_computing_structure_solution     'SHELXS97 (Sheldrick, 2008)'
_computing_structure_refinement     'SHELXL97 (Sheldrick, 2008)'
_computing_molecular_graphics
                  'ORTEP-3 for Windows (Farrugia, 1997) and PLATON (Spek, 2003)'
_computing_publication_material
                                'WinGX (Farrugia, 1999) and PLATON (Spek, 2003)'
loop_
    _atom_site_type_symbol
    _atom_site_label
    _atom_site_fract_x
    _atom_site_fract_y
    _atom_site_fract_z
    _atom_site_U_iso_or_equiv
    _atom_site_thermal_displace_type
    _atom_site_calc_flag
    _atom_site_refinement_flags
    _atom_site_occupancy
    O O1 0.04661(16) 0.13519(13) 0.29456(12) 0.0547(4) Uani . . 1.000
    O O2 0.09796(15) 0.16087(12) 0.54300(12) 0.0526(3) Uani . . 1.000
    O O3 0.52309(18) 1.11600(15) -0.36244(14) 0.0661(4) Uani . . 1.000
    O O4 0.35761(19) 1.23296(13) -0.18699(15) 0.0648(4) Uani . . 1.000
    N N1 0.41247(18) 1.10856(14) -0.23745(14) 0.0466(4) Uani . . 1.000
    C C1 0.10453(16) 0.21896(15) 0.39150(15) 0.0357(3) Uani . . 1.000
    C C2 0.17797(17) 0.39231(15) 0.31101(16) 0.0362(3) Uani . . 1.000
    C C3 0.17195(18) 0.45348(15) 0.14759(16) 0.0378(3) Uani . . 1.000
    C C4 0.22936(17) 0.62471(15) 0.04743(15) 0.0361(3) Uani . . 1.000
    C C5 0.3308(2) 0.64219(16) -0.11015(16) 0.0424(4) Uani . . 1.000
    C C6 0.39099(19) 0.80039(17) -0.20464(16) 0.0425(4) Uani . . 1.000
    C C7 0.34487(18) 0.94026(15) -0.14089(15) 0.0375(4) Uani . . 1.000
    C C8 0.2375(2) 0.92912(16) 0.01030(17) 0.0432(4) Uani . . 1.000
    C C9 0.1804(2) 0.76957(16) 0.10462(16) 0.0430(4) Uani . . 1.000
    C C10 0.2580(2) 0.47901(17) 0.42356(17) 0.0480(4) Uani . . 1.000
    H H1 -0.005(3) 0.032(3) 0.355(2) 0.0656 Uiso . . 1.000
    H H3 0.12727 0.38114 0.09157 0.0454 Uiso . . 1.000
    H H5 0.35821 0.54652 -0.15208 0.0508 Uiso . . 1.000
    H H6 0.46089 0.81202 -0.30868 0.0510 Uiso . . 1.000
    H H8 0.20402 1.02624 0.04821 0.0518 Uiso . . 1.000
    H H9 0.10844 0.75935 0.20750 0.0516 Uiso . . 1.000
    H H10A 0.33667 0.40104 0.48836 0.0719 Uiso . . 1.000
    H H10B 0.16126 0.51574 0.49695 0.0719 Uiso . . 1.000
    H H10C 0.32723 0.57588 0.35757 0.0719 Uiso . . 1.000
loop_
    _atom_site_aniso_label
    _atom_site_aniso_U_11
    _atom_site_aniso_U_22
    _atom_site_aniso_U_33
    _atom_site_aniso_U_12
    _atom_site_aniso_U_13
    _atom_site_aniso_U_23
    O1 0.0855(8) 0.0371(5) 0.0397(5) -0.0259(5) -0.0071(5) -0.0026(4)
    O2 0.0801(7) 0.0381(5) 0.0357(5) -0.0229(5) -0.0058(5) 0.0008(4)
    O3 0.0862(8) 0.0524(7) 0.0487(6) -0.0249(6) 0.0068(6) 0.0033(5)
    O4 0.1010(9) 0.0290(5) 0.0614(7) -0.0085(5) -0.0120(6) -0.0036(5)
    N1 0.0638(7) 0.0340(6) 0.0385(6) -0.0119(5) -0.0133(5) 0.0030(5)
    C1 0.0399(6) 0.0288(6) 0.0353(6) -0.0057(5) -0.0021(5) -0.0028(4)
    C2 0.0379(6) 0.0278(5) 0.0392(6) -0.0052(5) -0.0024(5) -0.0019(5)
    C3 0.0443(6) 0.0284(6) 0.0380(6) -0.0068(5) -0.0037(5) -0.0029(5)
    C4 0.0416(6) 0.0294(6) 0.0342(6) -0.0041(5) -0.0064(5) -0.0004(4)
    C5 0.0569(8) 0.0300(6) 0.0375(6) -0.0005(5) -0.0009(5) -0.0062(5)
    C6 0.0521(7) 0.0360(6) 0.0338(6) -0.0020(5) 0.0023(5) -0.0023(5)
    C7 0.0468(7) 0.0281(6) 0.0343(6) -0.0062(5) -0.0093(5) 0.0017(5)
    C8 0.0607(8) 0.0292(6) 0.0380(6) 0.0016(5) -0.0052(6) -0.0062(5)
    C9 0.0554(8) 0.0348(6) 0.0334(6) -0.0009(5) 0.0030(5) -0.0029(5)
    C10 0.0626(8) 0.0353(7) 0.0437(7) -0.0160(6) -0.0124(6) 0.0001(5)
_geom_special_details
;
;
loop_
    _geom_bond_atom_site_label_1
    _geom_bond_atom_site_label_2
    _geom_bond_site_symmetry_1
    _geom_bond_site_symmetry_2
    _geom_bond_distance
    _geom_bond_publ_flag
    O1 C1 . . 1.2996(16) yes
    O2 C1 . . 1.2300(15) yes
    O3 N1 . . 1.2204(17) yes
    O4 N1 . . 1.2185(16) yes
    O1 H1 . . 0.93(2) no
    N1 C7 . . 1.4698(17) yes
    C1 C2 . . 1.4880(18) no
    C2 C3 . . 1.3376(18) no
    C2 C10 . . 1.4965(19) no
    C3 C4 . . 1.4770(18) no
    C4 C9 . . 1.3887(18) no
    C4 C5 . . 1.3951(18) no
    C5 C6 . . 1.3832(19) no
    C6 C7 . . 1.3774(19) no
    C7 C8 . . 1.3759(19) no
    C8 C9 . . 1.3855(19) no
    C3 H3 . . 0.9300 no
    C5 H5 . . 0.9300 no
    C6 H6 . . 0.9300 no
    C8 H8 . . 0.9300 no
    C9 H9 . . 0.9300 no
    C10 H10A . . 0.9600 no
    C10 H10B . . 0.9600 no
    C10 H10C . . 0.9600 no
loop_
    _geom_contact_atom_site_label_1
    _geom_contact_atom_site_label_2
    _geom_contact_distance
    _geom_contact_site_symmetry_1
    _geom_contact_site_symmetry_2
    _geom_contact_publ_flag
    O1 C8 3.3471(17) . 1_545 no
    O1 C6 3.4128(19) . 2_565 no
    O1 O2 2.6333(15) . 2_556 no
    O2 O1 2.6333(15) . 2_556 no
    O2 C1 3.3657(16) . 2_556 no
    O2 N1 3.1112(17) . 1_546 no
    O1 H1 2.882(17) . 2_556 no
    O1 H3 2.3100 . . no
    O1 H8 2.5500 . 1_545 no
    O2 H10B 2.8600 . . no
    O2 H10A 2.5900 . . no
    O2 H1 1.71(2) . 2_556 no
    O2 H9 2.6000 . 2_566 no
    O3 H6 2.4400 . . no
    O3 H10A 2.7600 . 1_564 no
    O3 H6 2.6500 . 2_674 no
    O3 H10C 2.7800 . 2_675 no
    O4 H5 2.6300 . 1_565 no
    O4 H8 2.4200 . . no
    O4 H10A 2.7400 . 1_564 no
    O4 H10C 2.8500 . 2_675 no
    N1 O2 3.1112(17) . 1_564 no
    N1 C8 3.378(2) . 2_675 no
    C1 O2 3.3657(16) . 2_556 no
    C2 C6 3.5837(19) . 2_665 no
    C6 O1 3.4128(19) . 2_565 no
    C6 C2 3.5837(19) . 2_665 no
    C8 N1 3.378(2) . 2_675 no
    C8 O1 3.3471(17) . 1_565 no
    C9 C10 3.1937(19) . . no
    C10 C9 3.1937(19) . . no
    C1 H10B 3.0800 . 2_566 no
    C1 H1 2.59(2) . 2_556 no
    C2 H9 2.9300 . . no
    C2 H10B 2.9500 . 2_566 no
    C2 H6 3.0800 . 2_665 no
    C4 H10C 2.7200 . . no
    C4 H3 3.0300 . 2_565 no
    C9 H10C 2.6400 . . no
    C10 H9 2.8300 . . no
    C10 H10B 3.0700 . 2_566 no
    H1 O1 2.882(17) . 2_556 no
    H1 O2 1.71(2) . 2_556 no
    H1 C1 2.59(2) . 2_556 no
    H1 H1 2.36(2) . 2_556 no
    H3 O1 2.3100 . . no
    H3 H5 2.5900 . . no
    H3 C4 3.0300 . 2_565 no
    H5 O4 2.6300 . 1_545 no
    H5 H3 2.5900 . . no
    H6 O3 2.4400 . . no
    H6 O3 2.6500 . 2_674 no
    H6 C2 3.0800 . 2_665 no
    H8 O1 2.5500 . 1_565 no
    H8 O4 2.4200 . . no
    H9 C2 2.9300 . . no
    H9 C10 2.8300 . . no
    H9 H10C 2.4200 . . no
    H9 O2 2.6000 . 2_566 no
    H10A O2 2.5900 . . no
    H10A O3 2.7600 . 1_546 no
    H10A O4 2.7400 . 1_546 no
    H10B O2 2.8600 . . no
    H10B C1 3.0800 . 2_566 no
    H10B C2 2.9500 . 2_566 no
    H10B C10 3.0700 . 2_566 no
    H10B H10B 2.4000 . 2_566 no
    H10C C4 2.7200 . . no
    H10C C9 2.6400 . . no
    H10C H9 2.4200 . . no
    H10C O3 2.7800 . 2_675 no
    H10C O4 2.8500 . 2_675 no
loop_
    _geom_angle_atom_site_label_1
    _geom_angle_atom_site_label_2
    _geom_angle_atom_site_label_3
    _geom_angle_site_symmetry_1
    _geom_angle_site_symmetry_2
    _geom_angle_site_symmetry_3
    _geom_angle
    _geom_angle_publ_flag
    C1 O1 H1 . . . 111.6(12) no
    O3 N1 O4 . . . 123.45(13) no
    O3 N1 C7 . . . 118.21(12) no
    O4 N1 C7 . . . 118.33(12) no
    O1 C1 O2 . . . 122.55(12) no
    O1 C1 C2 . . . 116.77(11) no
    O2 C1 C2 . . . 120.68(11) no
    C1 C2 C10 . . . 115.28(11) no
    C3 C2 C10 . . . 126.40(12) no
    C1 C2 C3 . . . 118.29(11) no
    C2 C3 C4 . . . 126.35(12) no
    C3 C4 C9 . . . 121.47(11) no
    C5 C4 C9 . . . 119.09(12) no
    C3 C4 C5 . . . 119.41(11) no
    C4 C5 C6 . . . 120.66(12) no
    C5 C6 C7 . . . 118.38(12) no
    N1 C7 C6 . . . 119.04(11) no
    N1 C7 C8 . . . 118.35(11) no
    C6 C7 C8 . . . 122.61(12) no
    C7 C8 C9 . . . 118.33(12) no
    C4 C9 C8 . . . 120.81(12) no
    C2 C3 H3 . . . 117.00 no
    C4 C3 H3 . . . 117.00 no
    C4 C5 H5 . . . 120.00 no
    C6 C5 H5 . . . 120.00 no
    C5 C6 H6 . . . 121.00 no
    C7 C6 H6 . . . 121.00 no
    C7 C8 H8 . . . 121.00 no
    C9 C8 H8 . . . 121.00 no
    C4 C9 H9 . . . 120.00 no
    C8 C9 H9 . . . 120.00 no
    C2 C10 H10A . . . 109.00 no
    C2 C10 H10B . . . 109.00 no
    C2 C10 H10C . . . 109.00 no
    H10A C10 H10B . . . 109.00 no
    H10A C10 H10C . . . 110.00 no
    H10B C10 H10C . . . 109.00 no
loop_
    _geom_torsion_atom_site_label_1
    _geom_torsion_atom_site_label_2
    _geom_torsion_atom_site_label_3
    _geom_torsion_atom_site_label_4
    _geom_torsion_site_symmetry_1
    _geom_torsion_site_symmetry_2
    _geom_torsion_site_symmetry_3
    _geom_torsion_site_symmetry_4
    _geom_torsion
    _geom_torsion_publ_flag
    O3 N1 C7 C6 . . . . -7.7(2) no
    O3 N1 C7 C8 . . . . 172.34(13) no
    O4 N1 C7 C6 . . . . 173.58(14) no
    O4 N1 C7 C8 . . . . -6.4(2) no
    O1 C1 C2 C3 . . . . 3.07(18) no
    O1 C1 C2 C10 . . . . -174.99(12) no
    O2 C1 C2 C3 . . . . -176.04(13) no
    O2 C1 C2 C10 . . . . 5.90(18) no
    C1 C2 C3 C4 . . . . 176.84(12) no
    C10 C2 C3 C4 . . . . -5.3(2) no
    C2 C3 C4 C5 . . . . 136.88(15) no
    C2 C3 C4 C9 . . . . -44.9(2) no
    C3 C4 C5 C6 . . . . -178.09(13) no
    C9 C4 C5 C6 . . . . 3.7(2) no
    C3 C4 C9 C8 . . . . 179.06(13) no
    C5 C4 C9 C8 . . . . -2.7(2) no
    C4 C5 C6 C7 . . . . -1.4(2) no
    C5 C6 C7 N1 . . . . 178.15(13) no
    C5 C6 C7 C8 . . . . -1.9(2) no
    N1 C7 C8 C9 . . . . -177.24(13) no
    C6 C7 C8 C9 . . . . 2.8(2) no
    C7 C8 C9 C4 . . . . -0.4(2) no
loop_
    _geom_hbond_atom_site_label_D
    _geom_hbond_atom_site_label_H
    _geom_hbond_atom_site_label_A
    _geom_hbond_site_symmetry_A
    _geom_hbond_distance_DH
    _geom_hbond_distance_HA
    _geom_hbond_distance_DA
    _geom_hbond_angle_DHA
    _geom_hbond_publ_flag
    O1 H1 O2 2_556 0.93(2) 1.71(2) 2.6333(15) 177(2) yes
    C3 H3 O1 . 0.93 2.31 2.7080(17) 105 yes
    C8 H8 O1 1_565 0.93 2.55 3.3471(17) 144 yes
    C9 H9 O2 2_566 0.93 2.60 3.4912(17) 161 yes
