# Supplementary material for: 2-Methyl-3-(4-nitro­phen­yl)acrylic acid
Source: Acta Crystallogr Sect E Struct Rep Online. 2008 Aug 6;64(Pt 9):o1717–8. doi: 10.1107/S1600536808024999 (PMC2960743; doi:10.1107/S1600536808024999)
Supplement: Supplementary file 2 [file e-64-o1717-Isup2.hkl]

#
# h,k,l, Fc-squared, Fo-squared, sigma(Fo-squared) and status flag
#
data_I
_shelx_title ' AM46_0m in P-1'
_shelx_refln_list_code          4
_shelx_F_calc_maximum       96.32
_exptl_crystal_F_000       216.00
_reflns_d_resolution_high  0.7300
 
loop_
 _symmetry_equiv_pos_as_xyz
 'x, y, z'
 '-x, -y, -z'
 
_cell_length_a     7.3878
_cell_length_b     8.1050
_cell_length_c     8.3402
_cell_angle_alpha  75.793
_cell_angle_beta   81.835
_cell_angle_gamma  87.686
 
_shelx_F_squared_multiplier     1.000
 
loop_
 _refln_index_h
 _refln_index_k
 _refln_index_l
 _refln_F_squared_calc
 _refln_F_squared_meas
 _refln_F_squared_sigma
 _refln_observed_status
   1   0   0        4.84        3.94      0.15 o
   2   0   0      289.02      321.16      3.03 o
   3   0   0       27.62       32.60      0.39 o
   4   0   0      118.00      117.00      1.60 o
   5   0   0       17.64       22.87      0.38 o
   6   0   0        0.61        0.23      0.09 o
   7   0   0       20.44       18.67      0.61 o
   8   0   0        0.00        0.12      0.21 o
   9   0   0        0.07        0.28      0.29 o
  10   0   0        0.01        0.27      0.54 o
  -9   1   0        0.01       -0.30      0.30 o
  -8   1   0        5.34        6.02      0.34 o
  -7   1   0        9.26        9.42      0.34 o
  -6   1   0       36.82       36.65      0.61 o
  -5   1   0       11.11       13.84      0.29 o
  -4   1   0       54.99       41.60      0.58 o
  -3   1   0      851.94      892.90      8.32 o
  -2   1   0     3111.93     3019.73     29.61 o
  -1   1   0      114.60      110.83      1.01 o
   0   1   0      391.74      345.42     10.99 o
   1   1   0      214.70      220.04      2.47 o
   2   1   0      257.17      246.22      2.77 o
   3   1   0      208.21      200.86      2.13 o
   4   1   0      162.70      172.28      1.75 o
   5   1   0        4.96        6.80      0.21 o
   6   1   0        5.43        4.79      0.18 o
   7   1   0        0.01       -0.09      0.17 o
   8   1   0        0.33        0.12      0.20 o
   9   1   0        6.21        5.46      0.78 o
  -9   2   0        0.57       -0.52      0.52 o
  -8   2   0        3.50        3.33      0.48 o
  -7   2   0        5.32        6.04      0.32 o
  -6   2   0        2.05        0.86      0.13 o
  -5   2   0       44.44       44.67      0.57 o
  -4   2   0      697.20      695.60      6.19 o
  -3   2   0      103.62       98.05      1.03 o
  -2   2   0      142.70      143.29      1.27 o
  -1   2   0        0.35        1.34      0.06 o
   0   2   0       65.18       72.19      0.66 o
   1   2   0       44.89       49.01      0.79 o
   2   2   0      356.57      381.81      3.85 o
   3   2   0      368.60      382.39      4.33 o
   4   2   0        2.98        3.70      0.11 o
   5   2   0        7.77        9.09      0.20 o
   6   2   0        0.42        0.24      0.13 o
   7   2   0       25.77       23.37      0.64 o
   8   2   0        1.15        0.60      0.33 o
   9   2   0        0.00       -0.04      0.47 o
  -9   3   0        0.11       -0.57      0.57 o
  -8   3   0       21.35       22.86      0.78 o
  -7   3   0        2.87        3.08      0.29 o
  -6   3   0       27.27       26.92      0.50 o
  -5   3   0        0.01       -0.02      0.11 o
  -4   3   0       39.73       44.14      0.52 o
  -3   3   0       96.22      102.32      0.98 o
  -2   3   0        0.26        0.04      0.05 o
  -1   3   0      102.27      107.80      0.92 o
   0   3   0     1287.50     1294.18     10.58 o
   1   3   0       18.05       23.19      0.29 o
   2   3   0     1306.34     1387.70     16.75 o
   3   3   0        0.06        0.26      0.06 o
   4   3   0      248.32      259.62      3.92 o
   5   3   0        8.89        7.37      0.21 o
   6   3   0        6.01        5.52      0.22 o
   7   3   0       17.97       20.08      0.57 o
   8   3   0       59.78       55.90      1.99 o
   9   3   0       19.08       17.59      1.21 o
  -9   4   0        1.46        1.87      0.79 o
  -8   4   0        9.54        8.97      0.53 o
  -7   4   0        0.00        0.02      0.21 o
  -6   4   0        1.30        1.02      0.23 o
  -5   4   0        1.54        1.69      0.14 o
  -4   4   0       98.40      107.45      1.12 o
  -3   4   0       11.10       13.24      0.23 o
  -2   4   0      337.46      327.06      3.36 o
  -1   4   0      332.84      364.43      3.12 o
   0   4   0      261.24      282.88      2.83 o
   1   4   0      425.00      431.35      6.31 o
   2   4   0        8.52        6.15      0.13 o
   3   4   0       10.90        8.05      0.22 o
   4   4   0        0.19        0.14      0.09 o
   5   4   0        1.93        2.20      0.14 o
   6   4   0        0.26        0.65      0.11 o
   7   4   0        7.20        6.39      0.36 o
   8   4   0        1.34        1.36      0.20 o
   9   4   0        0.03       -0.38      0.38 o
  -8   5   0        0.48        0.27      0.39 o
  -7   5   0        1.41        1.95      0.58 o
  -6   5   0        0.05       -0.23      0.23 o
  -5   5   0        0.00       -0.03      0.16 o
  -4   5   0       58.92       56.04      0.80 o
  -3   5   0       30.56       32.64      0.45 o
  -2   5   0      160.46      155.42      1.63 o
  -1   5   0       73.59       78.43      0.77 o
   0   5   0       19.17       22.18      0.29 o
   1   5   0       39.71       38.36      0.58 o
   2   5   0        3.43        2.34      0.10 o
   3   5   0       28.20       28.36      0.49 o
   4   5   0       30.27       30.74      0.55 o
   5   5   0       14.35       13.37      0.32 o
   6   5   0       15.17       14.38      0.38 o
   7   5   0        1.13        0.75      0.35 o
   8   5   0        0.03       -0.18      0.32 o
  -8   6   0        0.01       -0.30      0.50 o
  -7   6   0        0.33        0.80      0.55 o
  -6   6   0       21.08       21.37      1.01 o
  -5   6   0       15.77       15.46      0.53 o
  -4   6   0        5.34        5.44      0.32 o
  -3   6   0       21.02       20.43      0.42 o
  -2   6   0       46.21       46.87      0.71 o
  -1   6   0       34.14       36.16      0.53 o
   0   6   0       45.92       48.11      0.92 o
   1   6   0      342.85      323.68      3.96 o
   2   6   0        3.92        4.88      0.19 o
   3   6   0        1.98        1.83      0.12 o
   4   6   0        4.62        3.67      0.22 o
   5   6   0        4.67        5.36      0.24 o
   6   6   0        3.77        4.00      0.41 o
   7   6   0        0.12        0.26      0.31 o
   8   6   0        4.60        5.36      0.62 o
  -7   7   0        3.42        2.97      0.74 o
  -6   7   0        0.20       -0.16      0.44 o
  -5   7   0        1.99        1.10      0.39 o
  -4   7   0        0.64        0.79      0.27 o
  -3   7   0       55.69       60.44      1.34 o
  -2   7   0      238.75      243.25      4.34 o
  -1   7   0       26.83       25.62      0.53 o
   0   7   0      105.69      100.43      1.45 o
   1   7   0       35.01       32.45      0.55 o
   2   7   0        6.49        4.99      0.20 o
   3   7   0        5.50        3.96      0.19 o
   4   7   0       10.47        7.53      0.42 o
   5   7   0       19.71       19.12      0.57 o
   6   7   0        8.65       11.71      0.48 o
   7   7   0        3.39        3.92      0.46 o
  -6   8   0        1.86        1.77      0.65 o
  -5   8   0        0.02       -0.17      0.45 o
  -4   8   0        0.41       -0.08      0.27 o
  -3   8   0        2.82        2.84      0.33 o
  -2   8   0        6.03        6.70      0.43 o
  -1   8   0        0.56       -0.05      0.28 o
   0   8   0       31.55       28.46      0.55 o
   1   8   0        0.39        0.99      0.14 o
   2   8   0        3.39        4.51      0.19 o
   3   8   0        2.47        2.47      0.18 o
   4   8   0        8.09        9.19      0.29 o
   5   8   0        0.20       -0.01      0.23 o
  -5   9   0        0.45        0.44      0.56 o
  -4   9   0        5.91        6.52      0.82 o
  -3   9   0        0.05        0.21      0.31 o
  -2   9   0        6.70        7.09      0.56 o
  -1   9   0        0.00       -0.22      0.22 o
   0   9   0        3.91        4.83      0.54 o
   1   9   0       24.06       21.97      0.63 o
   2   9   0       15.83       19.49      0.56 o
   3   9   0        6.29        6.98      0.27 o
   4   9   0       14.29       16.64      0.73 o
   5   9   0        1.12        1.29      0.27 o
  -3  10   0        1.01       -0.08      0.49 o
  -2  10   0        0.49        0.34      0.46 o
  -1  10   0        1.40        1.12      0.49 o
   0  10   0        3.98        3.11      0.58 o
   1  10   0       19.93       20.69      1.11 o
   2  10   0       14.46       18.28      0.95 o
   3  10   0       13.15       12.70      0.73 o
  -2 -10   1       27.88       34.89      1.38 o
  -1 -10   1        2.60        2.52      0.48 o
   0 -10   1       28.03       34.26      1.56 o
   1 -10   1       32.55       36.13      1.68 o
   2 -10   1        2.67        2.24      0.57 o
  -3  -9   1        0.24        0.15      0.21 o
  -2  -9   1       14.87       16.10      0.48 o
  -1  -9   1       23.43       26.24      1.56 o
   0  -9   1        0.04       -0.10      0.52 o
   1  -9   1        6.59        6.83      0.52 o
   2  -9   1        7.24        8.28      0.60 o
   3  -9   1        0.00        0.09      0.44 o
   4  -9   1        3.58        4.80      0.76 o
   5  -9   1        0.16        0.63      0.58 o
  -3  -8   1       18.80       17.08      0.49 o
  -2  -8   1       14.78       13.04      0.29 o
  -1  -8   1        0.35        0.08      0.12 o
   0  -8   1        0.00        0.15      0.18 o
   1  -8   1        0.51        0.34      0.21 o
   2  -8   1        1.75        1.99      0.29 o
   3  -8   1        3.29        2.99      0.34 o
   4  -8   1        0.42       -0.22      0.27 o
   5  -8   1        3.44        2.74      0.68 o
   6  -8   1        0.27       -0.43      0.54 o
  -6  -7   1        0.05        0.17      0.21 o
  -5  -7   1        0.92        1.13      0.20 o
  -4  -7   1       23.10       20.68      0.74 o
  -3  -7   1       29.23       26.11      0.51 o
  -2  -7   1       53.18       38.54      0.60 o
  -1  -7   1       12.86        9.24      0.24 o
   0  -7   1        0.31        0.46      0.14 o
   1  -7   1       63.56       62.85      1.75 o
   2  -7   1      155.63      153.11      3.36 o
   3  -7   1       25.54       25.00      1.18 o
   4  -7   1       47.92       48.05      1.56 o
   5  -7   1        2.49        2.51      0.35 o
   6  -7   1        2.11        2.12      0.62 o
   7  -7   1        1.54        0.68      0.57 o
  -8  -6   1        2.44        4.02      0.53 o
  -7  -6   1        1.05        1.26      0.33 o
  -6  -6   1       14.78       13.78      0.39 o
  -5  -6   1        2.51        1.87      0.14 o
  -4  -6   1       25.59       18.51      0.47 o
  -3  -6   1        0.25        0.50      0.14 o
  -2  -6   1        0.59        0.55      0.09 o
  -1  -6   1       18.71       21.37      0.36 o
   0  -6   1       25.08       24.10      0.34 o
   1  -6   1      366.20      352.45      4.06 o
   2  -6   1      114.92      115.10      1.55 o
   3  -6   1        0.58        0.44      0.20 o
   4  -6   1       16.16       16.01      0.51 o
   5  -6   1        0.33        0.36      0.25 o
   6  -6   1        0.65        0.42      0.36 o
   7  -6   1        0.67       -0.03      0.48 o
   8  -6   1        1.21        0.96      0.60 o
  -8  -5   1        2.73        3.03      0.54 o
  -7  -5   1        0.12        0.08      0.31 o
  -6  -5   1        2.07        2.11      0.16 o
  -5  -5   1        0.88        0.71      0.14 o
  -4  -5   1        4.29        3.79      0.16 o
  -2  -5   1        0.14        0.28      0.11 o
  -1  -5   1       82.37       74.98      0.89 o
   0  -5   1        5.99        4.48      0.12 o
   1  -5   1       48.02       51.78      0.67 o
   2  -5   1       31.40       32.49      0.43 o
   3  -5   1        0.63        0.69      0.11 o
   4  -5   1       64.39       64.75      0.96 o
   5  -5   1        0.85        0.33      0.17 o
   6  -5   1        0.04        0.09      0.34 o
   7  -5   1        0.01       -0.27      0.27 o
   8  -5   1        0.88        0.62      0.59 o
  -9  -4   1        0.20        0.94      0.54 o
  -8  -4   1        3.14        2.67      0.52 o
  -7  -4   1        4.68        3.97      0.53 o
  -6  -4   1       27.48       27.41      0.70 o
  -5  -4   1       47.25       45.08      0.78 o
  -4  -4   1       51.73       46.57      0.68 o
  -3  -4   1       61.16       54.70      1.68 o
  -1  -4   1        1.65        1.02      0.06 o
   0  -4   1        8.22       10.05      0.16 o
   1  -4   1        0.90        0.99      0.10 o
   2  -4   1      157.50      162.22      1.51 o
   3  -4   1       90.24       80.46      0.89 o
   4  -4   1        2.62        3.53      0.15 o
   5  -4   1        0.01        0.08      0.15 o
   6  -4   1       40.32       41.50      0.92 o
   7  -4   1        0.99        0.68      0.24 o
   8  -4   1        1.50        1.00      0.41 o
   9  -4   1        0.42        0.14      0.67 o
  -9  -3   1        2.10        1.66      0.37 o
  -8  -3   1        1.55        1.12      0.46 o
  -7  -3   1       61.07       61.55      1.32 o
  -6  -3   1       63.81       66.50      1.08 o
  -5  -3   1       17.47       14.88      0.34 o
  -4  -3   1        4.66        4.20      0.17 o
  -3  -3   1        0.74        1.02      0.09 o
  -1  -3   1      780.10      908.13     27.28 o
   0  -3   1     1621.58     1699.10     15.94 o
   1  -3   1      102.54       92.73      0.87 o
   2  -3   1        3.15        2.85      0.10 o
   3  -3   1      125.82      136.36      1.42 o
   4  -3   1        0.01        0.18      0.10 o
   5  -3   1       25.86       27.10      0.44 o
   6  -3   1        0.00       -0.12      0.12 o
   7  -3   1        0.03       -0.21      0.21 o
   8  -3   1        0.03       -0.21      0.28 o
   9  -3   1        0.04        0.28      0.35 o
  -9  -2   1        5.23        5.40      0.52 o
  -8  -2   1       17.70       17.87      0.58 o
  -7  -2   1       22.62       22.25      0.62 o
  -6  -2   1       10.36        9.00      0.35 o
  -5  -2   1       49.36       53.60      0.76 o
  -4  -2   1        1.63        1.44      0.12 o
  -3  -2   1      440.13      479.50      6.37 o
  -2  -2   1      189.37      208.41      3.68 o
   0  -2   1      257.62      253.44      2.32 o
   1  -2   1      223.77      212.72      1.70 o
   2  -2   1       21.02       23.88      0.29 o
   3  -2   1        6.81        7.07      0.16 o
   4  -2   1        6.48        6.81      0.19 o
   5  -2   1        4.95        4.99      0.20 o
   6  -2   1       31.40       29.21      0.55 o
   7  -2   1        0.83        0.04      0.19 o
   8  -2   1        0.29        0.17      0.23 o
   9  -2   1        4.56        5.23      0.92 o
  -9  -1   1        0.54        0.10      0.31 o
  -8  -1   1        7.64        7.50      0.34 o
  -7  -1   1        1.49        0.81      0.21 o
  -6  -1   1        2.27        3.08      0.20 o
  -5  -1   1       68.59       69.76      0.92 o
  -4  -1   1      167.88      162.60      1.83 o
  -3  -1   1      242.59      252.44      3.79 o
  -2  -1   1       37.16       36.33      0.45 o
  -1  -1   1      458.76      470.54     10.68 o
   0  -1   1        0.01        0.08      0.03 o
   1  -1   1       16.66       14.41      0.17 o
   2  -1   1     1644.11     1612.43     13.77 o
   3  -1   1       62.65       68.95      0.75 o
   4  -1   1      120.50      123.12      1.54 o
   5  -1   1        6.28        6.44      0.21 o
   6  -1   1        0.00       -0.09      0.11 o
   7  -1   1        3.09        2.37      0.24 o
   8  -1   1       14.82       13.20      0.63 o
   9  -1   1        0.59        0.77      0.32 o
  10  -1   1        2.11        2.09      0.75 o
  -9   0   1        0.02        0.16      0.31 o
  -8   0   1        0.00       -0.11      0.18 o
  -7   0   1        3.07        3.83      0.26 o
  -6   0   1        6.51        6.81      0.24 o
  -5   0   1      322.57      338.42      3.61 o
  -4   0   1       49.70       54.49      0.62 o
  -3   0   1       25.79       21.99      0.29 o
  -2   0   1      600.40      589.95      5.25 o
  -1   0   1      173.93      182.36      1.74 o
   0   0   1       94.05       83.88      3.34 o
   1   0   1      485.51      459.14      4.37 o
   2   0   1     9278.31     8547.44    261.87 o
   3   0   1      429.35      444.53      4.45 o
   4   0   1       44.42       55.91      0.64 o
   5   0   1       26.63       24.97      0.40 o
   6   0   1       38.19       38.32      0.58 o
   7   0   1       45.72       48.36      0.99 o
   8   0   1        2.63        2.92      0.31 o
   9   0   1        1.17        0.85      0.56 o
  10   0   1        0.08        0.10      0.52 o
  -9   1   1        0.85        0.74      0.37 o
  -8   1   1        2.11        2.33      0.27 o
  -7   1   1        4.50        4.59      0.30 o
  -6   1   1       22.21       24.46      0.43 o
  -5   1   1       64.89       69.52      0.90 o
  -4   1   1      100.64      118.09      1.18 o
  -3   1   1        0.13        0.33      0.06 o
  -2   1   1     1114.69     1153.28     10.29 o
  -1   1   1     7255.47     6661.79    204.78 o
   0   1   1       54.84       53.70      0.64 o
   1   1   1     1009.03      986.93     10.40 o
   2   1   1       35.04       32.03      0.34 o
   3   1   1        5.83        6.46      0.15 o
   4   1   1        0.87        1.00      0.08 o
   5   1   1        3.70        4.26      0.15 o
   6   1   1        1.31        1.05      0.12 o
   7   1   1        3.20        3.96      0.30 o
   8   1   1        0.14       -0.02      0.21 o
   9   1   1        1.53        1.52      0.41 o
  10   1   1        1.07       -0.01      0.50 o
  -9   2   1        0.45        0.29      0.56 o
  -8   2   1        0.09        0.10      0.23 o
  -7   2   1        4.48        4.10      0.27 o
  -6   2   1       12.81       13.47      0.33 o
  -5   2   1        4.30        4.58      0.18 o
  -4   2   1      129.69      129.31      1.40 o
  -3   2   1      684.37      688.32      6.85 o
  -2   2   1      766.86      752.41      6.15 o
  -1   2   1        2.55        5.80      0.10 o
   0   2   1      396.68      384.60      3.79 o
   1   2   1      343.37      325.74      3.22 o
   2   2   1      958.68      944.13      9.30 o
   3   2   1       66.24       65.88      0.79 o
   4   2   1        1.82        1.82      0.09 o
   5   2   1        6.83        7.78      0.19 o
   6   2   1        0.20        0.29      0.10 o
   7   2   1        1.10        0.71      0.27 o
   8   2   1        8.59        8.29      0.69 o
   9   2   1        0.07       -0.21      0.41 o
  -9   3   1        1.27        1.26      0.67 o
  -8   3   1       31.88       32.81      1.18 o
  -7   3   1        3.54        4.07      0.28 o
  -6   3   1      127.70      126.80      1.77 o
  -5   3   1      107.16      108.63      1.14 o
  -4   3   1       19.61       18.42      0.36 o
  -3   3   1       59.39       72.84      0.76 o
  -2   3   1      181.14      198.48      1.81 o
  -1   3   1      499.00      518.09      4.80 o
   0   3   1      223.66      211.97      1.99 o
   1   3   1       31.94       38.70      0.41 o
   2   3   1      130.47      135.97      1.57 o
   3   3   1      338.92      328.29      3.75 o
   4   3   1      356.84      351.12      3.75 o
   5   3   1       35.56       35.80      0.57 o
   6   3   1      102.73      101.85      2.34 o
   7   3   1        2.63        3.08      0.26 o
   8   3   1        4.35        4.22      0.31 o
   9   3   1       30.26       31.80      1.67 o
  -9   4   1       17.01       18.67      1.55 o
  -8   4   1        1.00        0.65      0.37 o
  -7   4   1        0.46        0.16      0.23 o
  -6   4   1        5.99        6.86      0.36 o
  -5   4   1       20.97       21.50      0.35 o
  -4   4   1       18.24       21.06      0.33 o
  -3   4   1       30.52       29.99      0.40 o
  -2   4   1      464.75      504.08      4.29 o
  -1   4   1        2.12        2.08      0.08 o
   0   4   1      175.25      170.38      1.54 o
   1   4   1       13.00       18.22      0.24 o
   2   4   1       22.21       28.04      0.37 o
   3   4   1      353.28      364.44      4.48 o
   4   4   1        8.71        8.37      0.26 o
   5   4   1       11.40       12.51      0.27 o
   6   4   1       65.08       63.15      1.36 o
   7   4   1       56.01       57.84      1.22 o
   8   4   1        6.26        5.68      0.37 o
   9   4   1        3.47        2.33      0.58 o
  -8   5   1        0.38        0.60      0.41 o
  -7   5   1        2.00        1.72      0.35 o
  -6   5   1        1.51        1.16      0.25 o
  -5   5   1        0.15       -0.15      0.15 o
  -4   5   1        0.87        0.54      0.12 o
  -3   5   1       45.68       45.04      0.56 o
  -2   5   1       54.41       52.63      0.92 o
  -1   5   1        0.00        0.07      0.06 o
   0   5   1       35.99       33.34      0.41 o
   1   5   1       50.87       47.34      0.64 o
   2   5   1       84.26       75.15      0.98 o
   3   5   1       11.96       10.50      0.32 o
   4   5   1       58.07       55.25      1.34 o
   5   5   1       52.09       53.66      1.16 o
   6   5   1        0.62        0.99      0.12 o
   7   5   1        4.04        3.91      0.22 o
   8   5   1        0.40        0.67      0.43 o
   9   5   1        1.59        1.72      0.52 o
  -8   6   1        0.09       -0.29      0.42 o
  -7   6   1        0.35       -0.15      0.35 o
  -6   6   1        0.48        0.03      0.27 o
  -5   6   1        3.70        3.80      0.32 o
  -4   6   1       54.57       50.90      0.91 o
  -3   6   1        6.25        5.57      0.23 o
  -2   6   1       48.89       50.51      0.64 o
  -1   6   1       15.32       12.98      0.22 o
   0   6   1      176.79      164.60      1.80 o
   1   6   1      217.15      203.83      2.35 o
   2   6   1       90.87       84.35      1.09 o
   3   6   1        0.00        0.10      0.18 o
   4   6   1        7.01        6.68      0.56 o
   5   6   1        4.48        4.54      0.30 o
   6   6   1        3.50        4.28      0.32 o
   7   6   1        7.41        7.92      0.69 o
   8   6   1       11.52       11.45      0.88 o
  -7   7   1       11.80       12.02      1.13 o
  -6   7   1        3.83        3.54      0.72 o
  -5   7   1       27.60       25.28      1.71 o
  -4   7   1        0.19        0.14      0.24 o
  -3   7   1        8.24        6.79      0.50 o
  -2   7   1        1.29        1.07      0.25 o
  -1   7   1      158.28      159.99      2.05 o
   0   7   1      329.71      318.77      3.91 o
   1   7   1       36.07       34.11      0.53 o
   2   7   1       26.42       27.79      0.54 o
   3   7   1       12.68       13.11      0.68 o
   4   7   1        4.07        4.31      0.22 o
   5   7   1        0.01        0.21      0.14 o
   6   7   1       28.71       25.52      1.17 o
   7   7   1        4.63        6.09      0.62 o
  -6   8   1        0.01        0.24      0.49 o
  -5   8   1        1.37        0.50      0.50 o
  -4   8   1        0.45        0.33      0.31 o
  -3   8   1        0.37        0.69      0.30 o
  -2   8   1        0.02       -0.21      0.21 o
  -1   8   1       29.06       30.88      0.69 o
   0   8   1       15.56       14.11      0.53 o
   1   8   1        0.95        0.89      0.15 o
   2   8   1        9.42        8.46      0.29 o
   3   8   1        7.89        8.68      0.32 o
   4   8   1        8.43        8.55      0.32 o
   5   8   1       28.78       32.31      1.84 o
   6   8   1        9.59       10.12      0.69 o
   7   8   1        0.05        0.48      0.35 o
  -5   9   1        1.50        1.85      0.63 o
  -4   9   1        5.00        4.17      0.72 o
  -3   9   1        0.22        0.32      0.33 o
  -2   9   1        6.95        8.21      0.47 o
  -1   9   1        6.57        6.63      0.41 o
   0   9   1        0.17        0.18      0.23 o
   1   9   1        0.79        0.99      0.20 o
   2   9   1       16.71       16.09      0.53 o
   3   9   1       11.47       13.36      1.06 o
   4   9   1       21.13       24.83      0.75 o
   5   9   1        9.61       11.17      0.68 o
  -3  10   1        7.64       10.53      1.00 o
  -2  10   1        1.94        1.56      0.56 o
  -1  10   1        3.31        3.39      0.61 o
   0  10   1        0.03        0.30      0.44 o
   1  10   1       48.37       54.61      2.19 o
   2  10   1        6.35        7.87      0.73 o
   3  10   1       16.52       18.46      0.98 o
   4  10   1        6.91        8.18      0.63 o
  -1 -10   2        2.20        3.78      0.47 o
   0 -10   2       18.45       23.91      1.21 o
   1 -10   2        1.39        1.25      0.50 o
  -1  -9   2        7.44        9.26      0.62 o
   0  -9   2       32.55       34.01      1.10 o
   1  -9   2        0.17       -0.10      0.36 o
   2  -9   2        0.85        0.72      0.37 o
   3  -9   2        0.56        1.27      0.54 o
   4  -9   2        0.29        0.56      0.52 o
  -2  -8   2       12.51       10.57      0.80 o
  -1  -8   2        4.36        4.21      0.25 o
   0  -8   2        0.45        0.00      0.21 o
   1  -8   2        9.30        9.00      0.48 o
   2  -8   2        2.43        3.05      0.31 o
   3  -8   2        1.44        1.73      0.30 o
   4  -8   2        0.65        0.57      0.34 o
   5  -8   2        1.33        1.84      0.63 o
   6  -8   2        4.67        4.60      0.85 o
  -3  -7   2        0.11        0.25      0.31 o
  -2  -7   2       11.44       10.85      0.30 o
  -1  -7   2        2.53        2.43      0.19 o
   0  -7   2       17.96       14.78      0.45 o
   1  -7   2        2.46        2.51      0.39 o
   2  -7   2        1.88        1.74      0.29 o
   3  -7   2        0.34       -0.14      0.31 o
   4  -7   2      149.64      153.67      2.94 o
   5  -7   2       27.24       27.91      0.88 o
   6  -7   2       20.84       21.31      1.42 o
   7  -7   2        0.16       -0.16      0.56 o
  -7  -6   2        0.00       -0.21      0.21 o
  -6  -6   2        9.31        7.16      0.48 o
  -5  -6   2        9.19        8.78      0.43 o
  -2  -6   2        3.47        1.01      0.14 o
  -1  -6   2        0.07        0.45      0.09 o
   0  -6   2        0.09       -0.04      0.11 o
   1  -6   2       55.93       51.43      0.93 o
   2  -6   2        0.00       -0.03      0.23 o
   3  -6   2      170.72      176.48      3.23 o
   4  -6   2       13.39       14.13      0.56 o
   5  -6   2        0.96        0.32      0.25 o
   6  -6   2        0.05       -0.32      0.32 o
   7  -6   2        0.06        0.45      0.52 o
   8  -6   2        2.67        3.31      0.78 o
  -8  -5   2        5.13        5.55      0.56 o
  -7  -5   2        0.01       -0.19      0.19 o
  -6  -5   2        4.08        4.31      0.23 o
  -5  -5   2       25.26       20.76      0.54 o
  -2  -5   2       34.69       36.66      1.37 o
  -1  -5   2       41.68       37.71      0.73 o
   0  -5   2       22.20       19.03      0.32 o
   1  -5   2        3.10        4.01      0.15 o
   2  -5   2       12.57       12.27      0.25 o
   3  -5   2        3.24        4.00      0.22 o
   4  -5   2        6.23        6.13      0.28 o
   5  -5   2        0.09       -0.02      0.21 o
   6  -5   2        0.12       -0.13      0.24 o
   7  -5   2        0.06       -0.18      0.60 o
   8  -5   2        0.17        0.06      0.50 o
  -8  -4   2        0.21        0.96      0.27 o
  -7  -4   2        8.78        9.90      0.95 o
  -6  -4   2        5.17        5.11      0.23 o
  -5  -4   2        1.32        1.34      0.13 o
  -4  -4   2        5.88        4.65      0.19 o
  -1  -4   2       21.31       22.53      0.39 o
   0  -4   2      101.52      106.01      1.24 o
   1  -4   2       51.21       59.13      0.59 o
   2  -4   2        8.08        8.47      0.17 o
   3  -4   2        1.72        0.59      0.10 o
   4  -4   2       19.99       21.35      0.37 o
   5  -4   2        3.30        2.72      0.21 o
   6  -4   2        1.42        1.43      0.24 o
   7  -4   2        2.03        2.13      0.35 o
   8  -4   2        5.39        4.41      0.56 o
   9  -4   2        0.58        0.57      0.71 o
  -9  -3   2        1.19        1.22      0.33 o
  -8  -3   2        0.39        0.76      0.32 o
  -7  -3   2       46.87       45.30      1.03 o
  -6  -3   2       52.10       48.30      1.10 o
  -5  -3   2      154.46      152.96      4.12 o
  -4  -3   2       93.81       90.62      1.42 o
  -3  -3   2       23.15       24.11      0.61 o
  -1  -3   2       50.56       46.65      0.76 o
   0  -3   2      874.41      957.67     10.11 o
   1  -3   2      608.45      615.50      5.78 o
   2  -3   2        1.12        1.22      0.08 o
   3  -3   2        5.57        7.13      0.20 o
   4  -3   2        0.12        0.02      0.10 o
   5  -3   2       93.21       97.29      1.25 o
   6  -3   2        2.82        2.30      0.20 o
   7  -3   2       10.65       10.24      0.51 o
   8  -3   2        0.35        0.10      0.25 o
   9  -3   2        0.37        0.17      0.62 o
  -9  -2   2        0.33        0.15      0.29 o
  -8  -2   2       17.89       18.80      0.78 o
  -7  -2   2       13.47       12.71      0.50 o
  -6  -2   2        2.81        3.39      0.23 o
  -5  -2   2       14.69       16.14      0.32 o
  -4  -2   2       97.07       98.02      1.27 o
  -3  -2   2       35.76       38.49      0.64 o
  -2  -2   2      157.06      155.51      2.38 o
  -1  -2   2      636.25      697.69      9.50 o
   0  -2   2      252.55      266.20      2.57 o
   1  -2   2      223.78      206.05      2.09 o
   2  -2   2       38.18       36.25      0.41 o
   3  -2   2      159.65      148.71      1.49 o
   4  -2   2        8.30        8.80      0.27 o
   5  -2   2        0.00        0.10      0.11 o
   6  -2   2        8.73        9.08      0.31 o
   7  -2   2        0.00        0.00      0.20 o
   8  -2   2        1.38        0.82      0.35 o
   9  -2   2        0.00        0.10      0.33 o
  -9  -1   2        0.89        0.37      0.33 o
  -8  -1   2        0.53        0.35      0.19 o
  -7  -1   2        1.11        0.95      0.18 o
  -6  -1   2       39.98       40.44      0.70 o
  -5  -1   2        9.72       10.43      0.22 o
  -4  -1   2        0.28        0.50      0.09 o
  -3  -1   2      401.35      409.17      4.61 o
  -2  -1   2        9.32        6.12      0.14 o
  -1  -1   2       16.36       19.30      0.28 o
   0  -1   2      455.31      425.93      4.05 o
   1  -1   2      343.78      344.73      3.13 o
   2  -1   2        8.45        9.61      0.18 o
   3  -1   2       86.34       88.10      0.90 o
   4  -1   2        0.49        0.11      0.11 o
   5  -1   2       70.46       80.02      1.36 o
   6  -1   2        2.17        2.34      0.19 o
   7  -1   2        1.48        0.90      0.21 o
   8  -1   2        2.63        2.13      0.36 o
   9  -1   2        0.00        0.16      0.31 o
  -9   0   2        3.09        2.53      0.53 o
  -8   0   2       15.68       15.28      0.68 o
  -7   0   2        1.39        1.50      0.20 o
  -6   0   2        9.97        9.46      0.30 o
  -5   0   2       32.21       29.03      0.41 o
  -4   0   2        3.08        2.22      0.13 o
  -3   0   2      482.05      518.47      5.46 o
  -2   0   2       73.21       83.76      0.87 o
  -1   0   2        0.00        0.04      0.04 o
   0   0   2      136.19      124.42      1.28 o
   1   0   2     1875.72     1841.00     21.08 o
   2   0   2     3675.81     3494.86     31.17 o
   3   0   2        3.36        3.44      0.12 o
   4   0   2      601.44      610.12      6.03 o
   5   0   2      101.23      105.52      1.43 o
   6   0   2       25.61       27.07      0.50 o
   7   0   2        4.26        4.70      0.30 o
   8   0   2        0.07        0.07      0.22 o
   9   0   2       13.19       13.80      1.00 o
  10   0   2        0.04        0.02      0.57 o
  -9   1   2        0.54        0.68      0.35 o
  -8   1   2        0.28        0.29      0.21 o
  -7   1   2       10.46        9.11      0.33 o
  -6   1   2       14.21       15.29      0.33 o
  -5   1   2        1.17        1.05      0.11 o
  -4   1   2       21.16       21.95      0.30 o
  -3   1   2      206.49      206.75      1.88 o
  -2   1   2      104.81      104.94      0.93 o
  -1   1   2      338.36      329.58      2.97 o
   0   1   2       10.04        9.07      0.15 o
   1   1   2     2379.80     2386.09     25.56 o
   2   1   2      613.54      603.96      6.04 o
   3   1   2      149.68      166.23      2.17 o
   4   1   2       85.41       88.55      1.22 o
   5   1   2        9.70        8.64      0.21 o
   6   1   2       47.42       48.86      0.69 o
   7   1   2       13.72       14.56      0.46 o
   8   1   2        1.72        1.35      0.26 o
   9   1   2        0.22        0.31      0.38 o
  10   1   2        1.92        2.34      0.66 o
  -9   2   2        0.35        0.53      0.56 o
  -8   2   2        0.25        0.34      0.23 o
  -7   2   2        0.37        0.41      0.20 o
  -6   2   2        3.00        3.69      0.21 o
  -5   2   2       16.43       17.16      0.31 o
  -4   2   2       11.58        9.34      0.20 o
  -3   2   2      419.20      409.48      3.83 o
  -2   2   2        0.62        0.08      0.05 o
  -1   2   2       38.15       46.56      0.45 o
   0   2   2       58.85       53.38      0.72 o
   1   2   2        2.69        4.39      0.14 o
   2   2   2      457.09      461.53      5.25 o
   3   2   2      173.79      182.26      1.85 o
   4   2   2        0.05        0.06      0.08 o
   5   2   2      132.05      138.96      1.61 o
   6   2   2        0.01       -0.10      0.10 o
   7   2   2        5.08        5.29      0.34 o
   8   2   2        6.37        7.62      0.42 o
   9   2   2        0.47        0.72      0.38 o
  10   2   2        0.06        0.44      0.53 o
  -9   3   2        0.02        0.32      0.61 o
  -8   3   2        0.21        0.33      0.33 o
  -7   3   2        3.95        3.78      0.27 o
  -6   3   2       55.04       57.42      1.00 o
  -5   3   2      108.33      106.82      1.25 o
  -4   3   2      185.33      173.86      1.80 o
  -3   3   2       55.05       53.49      0.56 o
  -2   3   2       33.02       35.35      0.37 o
  -1   3   2      177.63      205.01      1.87 o
   0   3   2      220.54      227.99      2.27 o
   1   3   2      149.63      173.05      1.99 o
   2   3   2      183.44      199.53      2.30 o
   3   3   2       96.75       90.90      0.96 o
   4   3   2       17.37       16.28      0.36 o
   5   3   2       75.76       73.58      0.93 o
   6   3   2       12.59       10.94      0.27 o
   7   3   2       15.84       16.18      0.54 o
   8   3   2        1.54        1.48      0.25 o
   9   3   2        9.91        9.26      0.91 o
  -9   4   2        9.64        7.69      1.15 o
  -8   4   2        0.02        0.02      0.30 o
  -7   4   2      118.85      120.15      2.15 o
  -6   4   2        0.00        0.26      0.19 o
  -5   4   2        1.17        1.52      0.15 o
  -4   4   2        6.00        6.68      0.21 o
  -3   4   2       58.18       67.28      0.73 o
  -2   4   2      134.44      161.74      1.65 o
  -1   4   2        0.09       -0.06      0.06 o
   0   4   2       34.95       49.53      0.58 o
   1   4   2      209.61      217.30      2.32 o
   2   4   2       46.10       44.40      0.52 o
   3   4   2       27.82       30.13      0.46 o
   4   4   2       76.20       72.76      1.14 o
   5   4   2      121.43      122.79      2.25 o
   6   4   2       12.23       10.62      0.34 o
   7   4   2       61.34       59.54      1.45 o
   8   4   2       19.45       19.20      0.72 o
   9   4   2        6.89        6.37      0.80 o
  -8   5   2        0.06        0.21      0.62 o
  -7   5   2        0.99        1.23      0.30 o
  -6   5   2        1.31        1.31      0.25 o
  -5   5   2        0.02       -0.16      0.16 o
  -4   5   2        1.45        1.09      0.13 o
  -3   5   2        9.58       10.70      0.23 o
  -2   5   2       22.55       23.85      0.31 o
  -1   5   2        7.22        4.68      0.15 o
   0   5   2       62.82       58.34      0.61 o
   1   5   2        1.76        1.31      0.08 o
   2   5   2       66.09       62.48      0.73 o
   3   5   2       10.77       10.73      0.28 o
   4   5   2        3.47        3.63      0.24 o
   5   5   2      228.30      222.13      4.70 o
   6   5   2       31.51       27.67      0.68 o
   7   5   2        1.99        2.73      0.28 o
   8   5   2        0.06       -0.09      0.38 o
   9   5   2        0.20        0.25      0.46 o
  -8   6   2        0.42       -0.03      0.58 o
  -7   6   2        0.27        0.08      0.55 o
  -6   6   2        0.76        0.72      0.36 o
  -5   6   2        0.94        0.86      0.28 o
  -4   6   2        1.17        1.14      0.21 o
  -3   6   2        1.00        0.99      0.14 o
  -2   6   2        9.28        5.93      0.17 o
  -1   6   2        0.69        0.59      0.08 o
   0   6   2      150.63      146.32      1.53 o
   1   6   2       13.80       11.75      0.24 o
   2   6   2       13.27       13.46      0.28 o
   3   6   2      780.90      757.31     11.26 o
   4   6   2       65.95       65.30      1.46 o
   5   6   2        0.71        1.03      0.13 o
   6   6   2        1.74        1.51      0.24 o
   7   6   2        0.15        0.09      0.20 o
   8   6   2        1.34        1.21      0.50 o
  -7   7   2        0.03       -0.43      0.43 o
  -6   7   2        0.02       -0.43      0.43 o
  -5   7   2       31.01       29.59      1.13 o
  -4   7   2        1.86        2.88      0.30 o
  -3   7   2       58.72       52.23      1.17 o
  -2   7   2        2.20        2.23      0.20 o
  -1   7   2       39.37       39.88      0.65 o
   0   7   2      136.53      132.23      1.72 o
   1   7   2      481.48      465.52      6.16 o
   2   7   2      136.59      132.43      2.81 o
   3   7   2       19.23       17.41      0.48 o
   4   7   2        8.78        9.41      0.35 o
   5   7   2        1.69        1.72      0.25 o
   6   7   2        2.34        2.83      0.47 o
   7   7   2       17.21       18.87      1.08 o
   8   7   2        8.09        8.45      0.82 o
  -6   8   2        5.60        4.38      0.83 o
  -5   8   2        1.43        1.51      0.59 o
  -4   8   2        0.10       -0.18      0.47 o
  -3   8   2        0.33        0.20      0.25 o
  -2   8   2        7.56        8.28      0.45 o
  -1   8   2        5.88        6.89      0.40 o
   0   8   2       21.78       23.37      0.57 o
   1   8   2       10.62       10.29      0.32 o
   2   8   2        0.77        0.81      0.13 o
   3   8   2        3.59        3.56      0.24 o
   4   8   2        2.92        3.10      0.29 o
   5   8   2       18.79       19.56      0.68 o
   6   8   2       12.02       11.59      0.80 o
   7   8   2        6.11        8.11      0.74 o
  -5   9   2        0.16        0.27      0.54 o
  -4   9   2        4.47        5.24      0.79 o
  -3   9   2       17.60       17.73      0.83 o
  -2   9   2        5.44        5.23      0.41 o
  -1   9   2        2.42        2.60      0.33 o
   0   9   2       13.40       14.56      0.56 o
   1   9   2        1.24        1.67      0.33 o
   2   9   2        5.11        6.54      0.47 o
   3   9   2       42.92       44.49      3.00 o
   4   9   2       27.46       29.36      1.54 o
   5   9   2       11.00       12.32      0.83 o
   6   9   2        2.73        3.38      0.51 o
  -3  10   2        0.96        0.99      0.56 o
  -2  10   2        2.37        3.13      0.67 o
  -1  10   2        2.44        3.52      0.66 o
   0  10   2        0.83        0.75      0.49 o
   1  10   2        9.63       11.30      0.90 o
   2  10   2       13.58       12.98      0.94 o
   3  10   2       45.39       50.10      2.02 o
   4  10   2       17.32       20.13      1.09 o
   0  11   2       16.08       18.83      1.25 o
   1  11   2        0.00       -0.25      0.40 o
  -1  -9   3        3.04        3.03      0.38 o
   0  -9   3        2.03        2.45      0.44 o
   1  -9   3       34.13       38.72      1.70 o
   2  -9   3        3.21        3.97      0.63 o
   3  -9   3        0.48       -0.06      0.44 o
  -1  -8   3        0.42        0.65      0.26 o
   0  -8   3        2.89        3.05      0.34 o
   1  -8   3        0.39       -0.11      0.26 o
   2  -8   3        1.44        1.08      0.34 o
   3  -8   3        5.30        5.27      0.59 o
   4  -8   3        0.10       -0.11      0.44 o
   5  -8   3        1.22        0.96      0.58 o
  -2  -7   3        2.36        2.27      0.24 o
  -1  -7   3       31.23       27.15      0.62 o
   0  -7   3       15.39       14.35      0.45 o
   1  -7   3        1.82        1.36      0.22 o
   2  -7   3       17.61       16.22      0.56 o
   3  -7   3       15.72       14.02      0.64 o
   4  -7   3        1.29        1.99      0.31 o
   5  -7   3        9.73       10.03      0.65 o
   6  -7   3       18.46       19.38      1.38 o
  -7  -6   3        8.88       10.86      0.56 o
  -6  -6   3       23.62       25.80      0.65 o
  -5  -6   3        0.00       -0.01      0.19 o
  -2  -6   3       20.37       15.68      0.78 o
  -1  -6   3       55.73       46.22      0.91 o
   0  -6   3        7.86        6.00      0.28 o
   1  -6   3       45.30       43.24      1.05 o
   2  -6   3       54.91       54.91      1.17 o
   3  -6   3      166.95      166.52      3.07 o
   4  -6   3       33.95       31.65      0.86 o
   5  -6   3       78.52       81.34      1.76 o
   6  -6   3        5.68        5.52      0.81 o
   7  -6   3        1.08        0.81      0.57 o
  -7  -5   3        0.27        0.65      0.26 o
  -6  -5   3        4.00        4.44      0.27 o
  -5  -5   3        8.19        8.24      0.30 o
  -3  -5   3       13.81       12.28      0.63 o
  -2  -5   3        0.04        0.11      0.21 o
  -1  -5   3      133.92      124.02      1.55 o
   0  -5   3       23.82       20.76      0.35 o
   1  -5   3       27.71       26.26      0.38 o
   2  -5   3       17.76       17.02      0.39 o
   3  -5   3        2.58        3.07      0.23 o
   4  -5   3        0.35        0.36      0.27 o
   5  -5   3        0.28        0.11      0.24 o
   6  -5   3        7.99        8.54      0.62 o
   7  -5   3        0.73        0.91      0.55 o
   8  -5   3        0.00       -0.39      0.49 o
  -8  -4   3        0.49        0.48      0.26 o
  -7  -4   3        0.01        0.06      0.20 o
  -6  -4   3        0.77        0.83      0.16 o
  -5  -4   3        0.24        0.03      0.15 o
  -4  -4   3       25.82       25.50      0.52 o
  -2  -4   3      102.81       93.45      2.93 o
  -1  -4   3       63.11       56.71      0.93 o
   0  -4   3       90.78       86.31      1.12 o
   1  -4   3       42.18       44.76      0.56 o
   2  -4   3       16.13       17.38      0.28 o
   3  -4   3       38.71       38.13      0.49 o
   4  -4   3       48.01       51.06      0.81 o
   5  -4   3        8.71        9.85      0.50 o
   6  -4   3        1.29        1.32      0.29 o
   7  -4   3        2.16        2.25      0.52 o
   8  -4   3        0.80        0.72      0.40 o
  -8  -3   3        2.63        3.59      0.37 o
  -7  -3   3        0.74        0.55      0.24 o
  -6  -3   3        1.15        1.74      0.21 o
  -5  -3   3      239.25      240.56      3.63 o
  -4  -3   3      110.35      112.70      1.56 o
  -3  -3   3       11.22       10.50      0.27 o
  -2  -3   3       17.07       15.30      0.26 o
  -1  -3   3       69.51       72.92      0.94 o
   0  -3   3       51.72       57.45      0.72 o
   1  -3   3        3.44        2.36      0.09 o
   2  -3   3      793.63      815.02      8.12 o
   3  -3   3        0.05        0.09      0.09 o
   4  -3   3        3.50        4.02      0.20 o
   5  -3   3        0.05        0.16      0.14 o
   6  -3   3        0.44        0.23      0.18 o
   7  -3   3       21.41       22.24      1.26 o
   8  -3   3        0.28        0.20      0.35 o
   9  -3   3        4.76        4.43      0.93 o
  -8  -2   3        0.92        0.76      0.30 o
  -7  -2   3        0.30        0.52      0.23 o
  -6  -2   3       58.45       58.56      1.69 o
  -5  -2   3      127.39      124.46      2.07 o
  -4  -2   3       12.60       13.16      0.28 o
  -3  -2   3       12.02       11.88      0.26 o
  -2  -2   3       42.91       44.40      0.73 o
  -1  -2   3       94.60       94.26      1.20 o
   0  -2   3        0.83        0.78      0.07 o
   1  -2   3      154.69      158.57      1.54 o
   2  -2   3       78.62       90.63      1.05 o
   3  -2   3       37.68       36.07      0.48 o
   4  -2   3        2.63        3.33      0.16 o
   5  -2   3        3.89        4.05      0.35 o
   6  -2   3        0.02       -0.14      0.14 o
   7  -2   3        0.26       -0.22      0.22 o
   8  -2   3        0.00       -0.22      0.22 o
   9  -2   3        0.10        0.06      0.62 o
  -9  -1   3        0.71        0.20      0.35 o
  -8  -1   3        0.03       -0.21      0.21 o
  -7  -1   3        2.14        1.39      0.21 o
  -6  -1   3        5.43        5.40      0.27 o
  -5  -1   3       18.81       19.18      0.53 o
  -4  -1   3       19.09       20.01      0.37 o
  -3  -1   3       46.66       40.53      0.52 o
  -2  -1   3      138.57      125.80      1.76 o
  -1  -1   3       80.18       96.50      1.36 o
   0  -1   3        0.15        0.69      0.06 o
   1  -1   3       29.66       31.66      0.40 o
   2  -1   3      333.82      337.95      3.87 o
   3  -1   3        0.12       -0.10      0.10 o
   4  -1   3       73.04       70.37      0.92 o
   5  -1   3       19.66       20.65      0.37 o
   6  -1   3        2.78        2.58      0.20 o
   7  -1   3        7.15        7.32      0.42 o
   8  -1   3        0.91        0.62      0.25 o
   9  -1   3        1.66        1.93      0.65 o
  -9   0   3        0.24       -0.30      0.30 o
  -8   0   3        1.04        1.17      0.35 o
  -7   0   3       16.87       16.64      0.60 o
  -6   0   3        6.42        6.29      0.33 o
  -5   0   3        5.36        3.84      0.21 o
  -4   0   3       19.55       16.98      0.31 o
  -3   0   3      218.85      262.42      2.80 o
  -2   0   3        4.08        4.18      0.12 o
  -1   0   3      771.77      812.14      9.95 o
   0   0   3       43.24       44.04      0.52 o
   1   0   3       77.13       78.37      0.96 o
   2   0   3      230.38      224.25      2.29 o
   3   0   3      111.31      116.70      1.23 o
   4   0   3     1371.63     1342.76     13.94 o
   5   0   3       21.00       21.32      0.37 o
   6   0   3       16.23       15.43      0.40 o
   7   0   3       21.49       21.64      0.74 o
   8   0   3        0.22        0.06      0.27 o
   9   0   3        0.52        0.66      0.33 o
  10   0   3        0.05        0.26      0.62 o
  -9   1   3       10.79       10.61      1.07 o
  -8   1   3        1.27        1.54      0.36 o
  -7   1   3        2.42        2.44      0.34 o
  -6   1   3        1.60        0.87      0.17 o
  -5   1   3        4.21        5.88      0.22 o
  -4   1   3       65.97       79.11      1.29 o
  -3   1   3       25.75       28.26      0.37 o
  -2   1   3        0.08       -0.04      0.06 o
  -1   1   3       14.33       13.51      0.21 o
   0   1   3      320.48      341.79      4.19 o
   1   1   3      511.15      530.15      5.36 o
   2   1   3      174.93      166.88      1.83 o
   3   1   3      565.58      586.50      6.13 o
   4   1   3      422.96      421.95      4.85 o
   5   1   3       65.52       68.88      0.85 o
   6   1   3        0.18       -0.07      0.12 o
   7   1   3       10.50        9.52      0.40 o
   8   1   3        6.07        5.36      0.39 o
   9   1   3        0.01        1.05      0.55 o
  10   1   3        0.02       -0.38      0.51 o
  -9   2   3        0.00        0.19      0.53 o
  -8   2   3        1.04        0.68      0.33 o
  -7   2   3        2.97        3.27      0.28 o
  -6   2   3        2.86        3.13      0.20 o
  -5   2   3        3.29        3.64      0.16 o
  -4   2   3       23.06       23.28      0.34 o
  -3   2   3        0.29       -0.06      0.07 o
  -2   2   3       30.29       30.27      0.40 o
  -1   2   3       14.23       19.47      0.25 o
   0   2   3      492.23      496.86      5.30 o
   1   2   3       54.06       52.08      0.67 o
   2   2   3       23.94       36.35      0.51 o
   3   2   3      182.68      192.84      2.11 o
   4   2   3       33.13       33.80      0.46 o
   5   2   3      102.86      102.35      1.27 o
   6   2   3        3.38        3.86      0.33 o
   7   2   3        0.56        0.58      0.22 o
   8   2   3        0.91        0.61      0.33 o
   9   2   3        6.35        6.41      1.08 o
  -9   3   3        0.06        0.27      0.62 o
  -8   3   3        0.53        0.79      0.50 o
  -7   3   3        1.32        0.98      0.23 o
  -6   3   3        2.21        2.64      0.23 o
  -5   3   3        0.79        0.50      0.13 o
  -4   3   3       68.73       71.49      0.82 o
  -3   3   3       15.54       15.31      0.26 o
  -2   3   3        0.49        0.96      0.10 o
  -1   3   3        0.01        0.03      0.06 o
   0   3   3       63.43       74.81      1.06 o
   1   3   3      692.07      718.53      7.63 o
   2   3   3      130.88      145.79      1.72 o
   3   3   3      233.77      257.68      3.21 o
   4   3   3      182.87      181.89      2.21 o
   5   3   3        5.34        5.70      0.18 o
   6   3   3       45.07       43.93      0.86 o
   7   3   3       23.25       20.22      0.64 o
   8   3   3        5.25        5.13      0.37 o
   9   3   3        0.00       -0.31      0.42 o
  -8   4   3        0.45       -0.03      0.30 o
  -7   4   3       23.88       25.28      0.99 o
  -6   4   3       13.20       13.09      0.44 o
  -5   4   3      163.27      154.14      2.29 o
  -4   4   3       60.04       60.05      0.73 o
  -3   4   3       16.05       16.47      0.30 o
  -2   4   3       28.66       38.70      0.46 o
  -1   4   3      258.07      268.30      2.68 o
   0   4   3      742.79      841.24      8.30 o
   1   4   3       85.40       95.98      1.16 o
   2   4   3       98.05       83.63      0.90 o
   3   4   3       13.84       14.70      0.25 o
   4   4   3      128.54      134.42      2.57 o
   5   4   3        1.78        2.15      0.15 o
   6   4   3       12.11       12.30      0.63 o
   7   4   3        0.98        1.08      0.23 o
   8   4   3        7.61        6.55      0.95 o
   9   4   3        2.41        1.73      0.57 o
  -8   5   3       11.28       10.83      1.22 o
  -7   5   3        1.04        0.53      0.27 o
  -6   5   3        7.82        7.92      0.42 o
  -5   5   3        0.27        0.54      0.21 o
  -4   5   3        0.83        1.10      0.15 o
  -3   5   3        0.97        0.95      0.11 o
  -2   5   3        2.16        2.59      0.12 o
  -1   5   3       12.29       11.12      0.20 o
   0   5   3      263.78      264.99      3.27 o
   1   5   3        3.08        2.34      0.13 o
   2   5   3      185.58      183.20      2.00 o
   3   5   3       47.88       50.89      0.73 o
   4   5   3       15.75       15.26      0.43 o
   5   5   3       39.71       35.99      1.52 o
   6   5   3       20.07       18.85      0.76 o
   7   5   3       25.38       22.31      0.66 o
   8   5   3        2.75        3.38      0.62 o
   9   5   3        0.07       -0.07      0.44 o
  -7   6   3        2.64        3.09      0.71 o
  -6   6   3        0.04       -0.05      0.30 o
  -5   6   3        4.72        4.59      0.37 o
  -4   6   3        7.03        7.60      0.33 o
  -3   6   3        0.90        1.01      0.19 o
  -2   6   3       22.31       19.57      0.38 o
  -1   6   3       25.26       26.50      0.43 o
   0   6   3        2.25        2.72      0.15 o
   1   6   3       40.54       38.98      0.61 o
   2   6   3       16.76       15.75      0.29 o
   3   6   3       17.73       16.70      0.41 o
   4   6   3       37.00       36.72      1.22 o
   5   6   3      183.37      184.35     12.07 o
   6   6   3        2.83        3.22      0.29 o
   7   6   3        0.16        0.03      0.18 o
   8   6   3        1.43        1.27      0.51 o
  -7   7   3        0.23       -0.14      0.51 o
  -6   7   3        0.20        0.24      0.51 o
  -5   7   3        1.66        1.81      0.34 o
  -4   7   3        6.30        6.57      0.49 o
  -3   7   3       48.16       38.20      0.87 o
  -2   7   3       36.10       34.79      0.79 o
  -1   7   3      123.58      112.56      1.64 o
   0   7   3        1.15        0.86      0.15 o
   1   7   3        0.89        0.71      0.18 o
   2   7   3      567.18      561.20      8.42 o
   3   7   3      130.81      127.47      2.04 o
   4   7   3       73.00       72.15      1.42 o
   5   7   3        7.24        8.05      0.33 o
   6   7   3        1.51        1.81      0.21 o
   7   7   3        1.05        1.09      0.44 o
   8   7   3        0.66        1.37      0.51 o
  -6   8   3        1.50        0.76      0.61 o
  -5   8   3        0.00        0.62      0.55 o
  -4   8   3       24.91       21.29      0.95 o
  -3   8   3        6.34        7.30      0.46 o
  -2   8   3        0.28        0.09      0.27 o
  -1   8   3       34.14       30.28      0.84 o
   0   8   3      108.78      106.34      2.10 o
   1   8   3        0.99        1.13      0.63 o
   2   8   3       17.30       17.42      1.46 o
   3   8   3        6.86        6.57      0.30 o
   4   8   3        3.89        3.80      0.23 o
   5   8   3        4.52        4.94      0.24 o
   6   8   3        3.65        4.49      0.60 o
   7   8   3        2.47        1.81      0.50 o
  -5   9   3        7.94       11.07      1.10 o
  -4   9   3        0.02        0.16      0.51 o
  -3   9   3        4.44        4.18      0.74 o
  -2   9   3       43.24       43.27      1.13 o
  -1   9   3       19.59       19.68      0.76 o
   0   9   3       13.36       12.92      0.55 o
   1   9   3        0.25        0.18      0.29 o
   2   9   3       22.44       24.09      1.27 o
   3   9   3       14.37       14.39      0.94 o
   4   9   3        0.39        0.52      0.41 o
   5   9   3       16.61       17.34      1.04 o
   6   9   3        1.22        0.82      0.44 o
  -3  10   3        0.00        0.43      0.55 o
  -2  10   3        0.76        0.35      0.53 o
  -1  10   3        6.56        8.41      0.90 o
   0  10   3        9.52        9.24      0.90 o
   1  10   3        8.07        8.98      0.85 o
   2  10   3       18.56       19.20      1.17 o
   3  10   3        6.18        7.23      0.74 o
   4  10   3        4.51        6.38      0.71 o
   0  11   3        1.09        0.84      0.56 o
   1  11   3       13.45       13.00      1.07 o
   0  -9   4        1.59        2.66      0.45 o
   1  -9   4        0.08       -0.37      0.37 o
  -1  -8   4       24.20       27.52      1.11 o
   0  -8   4       20.88       20.99      1.03 o
   1  -8   4        7.85        9.21      0.74 o
   2  -8   4        0.14       -0.35      0.35 o
   3  -8   4        0.78        0.48      0.34 o
   4  -8   4        0.90        0.69      0.52 o
  -1  -7   4       15.92       18.51      0.82 o
   0  -7   4        0.06        0.01      0.19 o
   1  -7   4        7.25        6.65      0.36 o
   2  -7   4        0.26        0.27      0.22 o
   3  -7   4        0.92        0.86      0.26 o
   4  -7   4        0.69        0.32      0.36 o
   5  -7   4       20.96       21.05      1.38 o
   6  -7   4        2.60        3.43      0.78 o
  -2  -6   4       12.21       11.40      0.34 o
  -1  -6   4       13.65       11.97      0.33 o
   0  -6   4        0.24       -0.12      0.12 o
   1  -6   4       23.14       20.38      0.63 o
   2  -6   4       15.22       15.09      0.56 o
   3  -6   4       72.78       73.92      1.55 o
   4  -6   4        7.24        7.58      0.45 o
   5  -6   4       36.53       38.23      1.52 o
   6  -6   4       25.00       26.35      1.59 o
   7  -6   4       16.98       17.83      1.37 o
  -7  -5   4        3.26        3.27      0.37 o
  -6  -5   4        3.34        4.07      0.38 o
  -5  -5   4        0.40        0.95      0.17 o
  -4  -5   4        3.43        3.56      0.20 o
  -3  -5   4        0.00       -0.12      0.12 o
  -2  -5   4       12.93       12.00      0.49 o
  -1  -5   4        0.49        0.47      0.12 o
   0  -5   4       88.94       80.55      1.30 o
   1  -5   4      381.09      362.40      5.40 o
   2  -5   4        7.29        7.13      0.27 o
   3  -5   4        4.69        4.48      0.31 o
   4  -5   4       25.43       26.61      0.76 o
   5  -5   4        0.02       -0.02      0.32 o
   6  -5   4        0.05       -0.42      0.55 o
   7  -5   4        0.04        0.17      0.53 o
   8  -5   4        0.08        0.10      0.52 o
  -7  -4   4        0.05        0.16      0.22 o
  -6  -4   4        5.72        6.82      0.43 o
  -5  -4   4        5.67        5.50      0.21 o
  -4  -4   4        9.54        9.17      0.24 o
  -3  -4   4       11.22        9.73      0.27 o
  -2  -4   4       16.26       15.78      0.28 o
  -1  -4   4      385.34      370.35      5.04 o
   0  -4   4       71.45       71.74      1.02 o
   1  -4   4        0.01        0.09      0.08 o
   2  -4   4       31.98       33.50      0.52 o
   3  -4   4       24.87       25.99      0.42 o
   4  -4   4        0.36        0.12      0.18 o
   5  -4   4        0.13       -0.11      0.25 o
   6  -4   4        2.79        1.71      0.52 o
   7  -4   4        0.31        0.62      0.48 o
   8  -4   4        0.01       -0.27      0.46 o
  -8  -3   4        0.04       -0.10      0.33 o
  -7  -3   4        3.74        4.76      0.48 o
  -6  -3   4        3.06        3.23      0.27 o
  -5  -3   4        4.21        3.80      0.18 o
  -4  -3   4       48.72       46.82      0.79 o
  -3  -3   4      999.54      947.97     12.75 o
  -2  -3   4      139.36      132.42      1.84 o
  -1  -3   4       43.60       41.49      0.69 o
   0  -3   4        5.76        4.64      0.16 o
   1  -3   4       54.20       58.02      0.70 o
   2  -3   4       85.53       90.58      1.01 o
   3  -3   4      112.17      108.64      1.37 o
   4  -3   4      108.98      107.73      1.39 o
   5  -3   4        1.14        1.23      0.20 o
   6  -3   4        0.86        0.98      0.34 o
   7  -3   4        0.77        0.59      0.34 o
   8  -3   4        2.41        3.75      0.54 o
   9  -3   4        3.81        3.70      0.91 o
  -8  -2   4        0.68        1.11      0.32 o
  -7  -2   4        1.40        1.65      0.24 o
  -6  -2   4       48.10       49.75      1.06 o
  -5  -2   4        9.36        8.75      0.33 o
  -4  -2   4       48.03       46.57      0.89 o
  -3  -2   4       76.60       68.52      1.13 o
  -2  -2   4        7.76        8.96      0.21 o
  -1  -2   4        0.02        0.07      0.07 o
   0  -2   4       61.52       57.06      0.72 o
   1  -2   4      697.59      711.79      7.09 o
   2  -2   4        0.20        0.26      0.11 o
   3  -2   4       47.90       49.48      0.70 o
   4  -2   4        1.15        1.95      0.24 o
   5  -2   4        0.09       -0.04      0.15 o
   6  -2   4       15.24       15.57      0.49 o
   7  -2   4        0.07        0.13      0.22 o
   8  -2   4        8.00       10.72      0.77 o
   9  -2   4        2.66        4.02      0.91 o
  -8  -1   4        2.97        3.46      0.63 o
  -7  -1   4        6.52        6.91      0.38 o
  -6  -1   4        1.43        1.76      0.22 o
  -5  -1   4        7.31        7.13      0.31 o
  -4  -1   4        0.04        0.04      0.08 o
  -3  -1   4       46.83       48.72      0.68 o
  -2  -1   4        6.19        6.18      0.19 o
  -1  -1   4      230.60      252.41      2.92 o
   0  -1   4      303.45      327.79      3.52 o
   1  -1   4       58.79       70.72      0.83 o
   2  -1   4       10.16        9.73      0.20 o
   3  -1   4       25.01       20.42      0.49 o
   4  -1   4       89.90       91.12      1.16 o
   5  -1   4        3.85        2.19      0.18 o
   6  -1   4        0.02       -0.13      0.13 o
   7  -1   4       34.93       36.28      0.99 o
   8  -1   4        3.98        3.04      0.38 o
   9  -1   4        5.03        5.42      0.55 o
  -8   0   4        1.09        1.32      0.42 o
  -7   0   4        1.30        1.16      0.23 o
  -6   0   4        5.90        5.48      0.33 o
  -5   0   4       19.96       19.89      0.48 o
  -4   0   4        0.25        0.08      0.09 o
  -3   0   4      177.31      177.49      2.56 o
  -2   0   4        4.53        6.18      0.22 o
  -1   0   4      572.51      671.57      8.25 o
   0   0   4       86.49      103.47      1.25 o
   1   0   4      267.70      298.44      3.48 o
   2   0   4        9.23        7.90      0.18 o
   3   0   4       69.21       65.51      0.86 o
   4   0   4       17.36       21.02      0.39 o
   5   0   4       43.64       44.50      0.67 o
   6   0   4      242.69      237.81      3.41 o
   7   0   4        0.45        0.40      0.23 o
   8   0   4        3.26        2.63      0.43 o
   9   0   4        0.04        0.20      0.32 o
  -8   1   4        1.71        0.83      0.36 o
  -7   1   4       16.05       14.84      2.05 o
  -6   1   4        9.34        7.70      0.39 o
  -5   1   4       23.83       25.91      0.58 o
  -4   1   4       25.36       27.44      0.43 o
  -3   1   4       15.67       17.00      0.33 o
  -2   1   4      322.85      370.88      3.71 o
  -1   1   4      140.10      139.86      1.65 o
   0   1   4        0.30        0.36      0.07 o
   1   1   4      293.18      314.98      3.40 o
   2   1   4       23.99       22.35      0.33 o
   3   1   4      275.59      287.64      3.32 o
   4   1   4        3.12        3.67      0.17 o
   5   1   4       26.42       26.48      0.43 o
   6   1   4       28.77       26.66      0.70 o
   7   1   4        1.37        1.26      0.22 o
   8   1   4        0.02        0.25      0.41 o
   9   1   4        0.84        1.40      0.64 o
  -8   2   4        1.55        0.97      0.39 o
  -7   2   4        3.04        3.53      0.42 o
  -6   2   4        0.22        0.38      0.25 o
  -5   2   4        7.35        7.20      0.28 o
  -4   2   4       25.15       24.54      0.43 o
  -3   2   4        1.24        0.73      0.10 o
  -2   2   4        0.01        0.21      0.08 o
  -1   2   4      179.49      176.46      2.04 o
   0   2   4       83.92       78.99      1.14 o
   1   2   4        0.41        0.19      0.07 o
   2   2   4      159.72      163.96      1.81 o
   3   2   4      283.00      296.00      3.42 o
   4   2   4        8.48        7.32      0.25 o
   5   2   4        5.16        6.66      0.21 o
   6   2   4       16.46       15.27      0.58 o
   7   2   4        0.83        1.68      0.26 o
   8   2   4        0.01        0.10      0.23 o
   9   2   4        0.23       -0.08      0.50 o
  -8   3   4        0.00        0.26      0.56 o
  -7   3   4        1.60        2.19      0.32 o
  -6   3   4        9.13        8.43      0.45 o
  -5   3   4        1.67        1.29      0.20 o
  -4   3   4       55.82       54.68      0.89 o
  -3   3   4       21.72       19.68      0.36 o
  -2   3   4      228.92      203.40      2.21 o
  -1   3   4       49.61       50.88      0.59 o
   0   3   4        2.55        3.56      0.13 o
   1   3   4      119.64      123.79      1.61 o
   2   3   4        0.04        0.17      0.08 o
   3   3   4       37.71       38.35      0.51 o
   4   3   4       88.23       90.35      1.27 o
   5   3   4        0.97        0.56      0.14 o
   6   3   4        7.68        7.49      0.42 o
   7   3   4        0.18        0.12      0.48 o
   8   3   4       17.33       16.13      1.11 o
   9   3   4        0.30       -0.41      0.41 o
  -8   4   4        0.09        0.11      0.58 o
  -7   4   4        0.00       -0.26      0.26 o
  -6   4   4        4.00        4.42      0.46 o
  -5   4   4      122.77      126.38      2.47 o
  -4   4   4       16.87       18.07      0.38 o
  -3   4   4       62.65       59.84      0.76 o
  -2   4   4      116.13      115.58      1.32 o
  -1   4   4       79.48       75.33      0.84 o
   0   4   4       53.05       65.20      0.83 o
   1   4   4        4.17        3.70      0.14 o
   2   4   4      626.57      669.96      8.25 o
   3   4   4        3.16        2.06      0.14 o
   4   4   4        2.18        2.07      0.13 o
   5   4   4       26.30       25.49      0.61 o
   6   4   4       32.49       30.14      1.05 o
   7   4   4       15.38       13.61      0.72 o
   8   4   4        0.00       -0.15      0.35 o
   9   4   4        1.38        1.91      0.60 o
  -7   5   4        0.11        0.07      0.35 o
  -6   5   4       22.07       19.70      0.70 o
  -5   5   4        9.87        9.57      0.51 o
  -4   5   4       14.96       14.66      0.48 o
  -3   5   4       20.76       22.17      0.37 o
  -2   5   4        0.71        1.21      0.11 o
  -1   5   4       43.82       44.86      0.60 o
   0   5   4       42.27       42.89      0.56 o
   1   5   4        5.18        5.11      0.16 o
   2   5   4       49.59       49.84      0.87 o
   3   5   4       26.20       27.10      0.50 o
   4   5   4       39.58       38.08      0.68 o
   5   5   4        0.30        0.51      0.27 o
   6   5   4        2.31        2.08      0.36 o
   7   5   4        0.37       -0.06      0.19 o
   8   5   4        0.27       -0.08      0.44 o
   9   5   4        2.55        1.49      0.62 o
  -6   6   4        2.27        2.22      0.37 o
  -5   6   4        5.26        5.11      0.42 o
  -4   6   4        0.27        0.19      0.29 o
  -3   6   4        0.59        0.56      0.21 o
  -2   6   4       60.07       61.62      1.05 o
  -1   6   4        3.11        3.34      0.19 o
   0   6   4       15.07       11.09      0.26 o
   1   6   4      108.76      105.14      3.73 o
   2   6   4        2.00        2.38      0.15 o
   3   6   4        2.06        2.00      0.16 o
   4   6   4       39.41       42.73      1.20 o
   5   6   4       10.16       10.69      0.56 o
   6   6   4        2.43        2.15      0.53 o
   7   6   4       23.90       19.17      1.21 o
   8   6   4        0.31        0.11      0.48 o
  -6   7   4        0.53        0.21      0.65 o
  -5   7   4        0.11       -0.25      0.25 o
  -4   7   4        0.07       -0.23      0.23 o
  -3   7   4       16.22       14.68      0.60 o
  -2   7   4        9.02        7.82      0.39 o
  -1   7   4       16.60       11.59      0.66 o
   0   7   4       78.68       75.17      1.68 o
   1   7   4       22.28       20.35      0.61 o
   2   7   4       46.82       47.40      1.00 o
   3   7   4       14.78       13.50      0.59 o
   4   7   4      228.48      236.48     10.80 o
   5   7   4        5.60        4.59      0.63 o
   6   7   4       23.04       21.04      1.21 o
   7   7   4        1.46        1.71      0.55 o
   8   7   4        0.32       -0.02      0.45 o
  -6   8   4        0.41        0.70      0.61 o
  -5   8   4        0.11       -0.01      0.50 o
  -4   8   4        4.32        2.94      0.47 o
  -3   8   4       11.82       11.58      0.70 o
  -2   8   4       52.57       45.41      1.14 o
  -1   8   4        0.00       -0.26      0.28 o
   0   8   4       32.30       28.24      1.02 o
   1   8   4       56.95       50.70      2.13 o
   2   8   4       33.51       29.06      1.44 o
   3   8   4       17.71       15.99      1.01 o
   4   8   4        6.67        7.04      0.72 o
   5   8   4        0.57        1.57      0.50 o
   6   8   4        0.02        0.63      0.46 o
   7   8   4        0.29        0.21      0.44 o
  -5   9   4        0.22        0.07      0.55 o
  -4   9   4        5.53        6.36      0.90 o
  -3   9   4        2.52        4.61      0.79 o
  -2   9   4       18.03       15.25      1.16 o
  -1   9   4        5.62        4.99      0.65 o
   0   9   4       26.62       24.07      0.98 o
   1   9   4        7.92        8.61      0.59 o
   2   9   4        8.69        9.76      0.86 o
   3   9   4        0.04       -0.38      0.38 o
   4   9   4        0.04       -0.09      0.43 o
   5   9   4        0.35        0.38      0.44 o
   6   9   4        1.49        0.78      0.46 o
  -3  10   4        5.28        4.27      0.84 o
  -2  10   4        0.08       -0.46      0.46 o
  -1  10   4        1.52        1.34      0.61 o
   0  10   4        0.10       -0.14      0.50 o
   1  10   4        8.06       10.22      0.94 o
   2  10   4        0.00       -0.43      0.43 o
   3  10   4        1.59        1.63      0.56 o
   4  10   4        2.78        2.73      0.62 o
   0  11   4        3.78        5.69      0.83 o
   1  11   4        2.94        2.86      0.70 o
   0  -8   5        9.44       12.12      0.79 o
   1  -8   5       41.06       44.98      1.86 o
   2  -8   5        7.08        7.13      0.77 o
   3  -8   5        1.15        1.97      0.57 o
  -1  -7   5       49.40       50.90      1.82 o
   0  -7   5       24.62       24.88      1.12 o
   1  -7   5        2.00        1.49      0.39 o
   2  -7   5        0.80        0.30      0.38 o
   3  -7   5        7.96        7.87      0.81 o
   4  -7   5        2.27        2.80      0.69 o
   5  -7   5        2.13        2.16      0.63 o
  -2  -6   5       10.82        9.63      0.47 o
  -1  -6   5        0.04        0.11      0.12 o
   0  -6   5       24.86       21.89      0.55 o
   1  -6   5        5.45        5.29      0.30 o
   2  -6   5        6.63        6.19      0.31 o
   3  -6   5        0.06        0.27      0.28 o
   4  -6   5        7.36        6.82      0.43 o
   5  -6   5        0.25       -0.06      0.31 o
   6  -6   5        0.59        0.15      0.52 o
  -6  -5   5       29.05       31.00      1.15 o
  -5  -5   5        0.18        0.21      0.21 o
  -4  -5   5       39.86       36.82      1.23 o
  -3  -5   5        6.50        5.84      0.25 o
  -2  -5   5       11.79       11.03      0.57 o
  -1  -5   5        0.91        0.87      0.16 o
   0  -5   5        0.33        0.26      0.13 o
   1  -5   5       22.31       22.38      0.57 o
   2  -5   5       74.17       73.30      2.08 o
   3  -5   5       33.01       33.05      0.73 o
   4  -5   5        0.05       -0.02      0.30 o
   5  -5   5       10.56       10.01      0.63 o
   6  -5   5       13.00       13.79      1.10 o
   7  -5   5        0.01        0.07      0.52 o
  -7  -4   5        0.83        1.32      0.39 o
  -6  -4   5        9.55        9.73      0.45 o
  -5  -4   5        0.00       -0.17      0.17 o
  -4  -4   5       15.00       15.04      0.34 o
  -3  -4   5        0.36        0.19      0.11 o
  -2  -4   5        3.83        3.68      0.22 o
  -1  -4   5      120.48      116.34      2.15 o
   0  -4   5       72.55       73.69      1.38 o
   1  -4   5       41.04       43.80      0.75 o
   2  -4   5        0.93        0.42      0.16 o
   3  -4   5        4.81        3.80      0.24 o
   4  -4   5        5.04        5.06      0.34 o
   5  -4   5       19.78       17.87      1.12 o
   6  -4   5        7.28        7.95      0.90 o
   7  -4   5        2.21        3.05      0.66 o
   8  -4   5        0.37       -0.18      0.51 o
  -7  -3   5        2.75        2.79      0.46 o
  -6  -3   5        0.10        0.11      0.22 o
  -5  -3   5       15.72       16.71      0.46 o
  -4  -3   5       11.37       11.70      0.29 o
  -3  -3   5        1.05        0.53      0.13 o
  -2  -3   5      349.43      341.79      5.18 o
  -1  -3   5      443.14      438.15      6.00 o
   0  -3   5      194.30      193.85      3.06 o
   1  -3   5       34.28       35.82      0.54 o
   2  -3   5        0.43        0.35      0.11 o
   3  -3   5       42.19       39.77      0.67 o
   4  -3   5       83.95       83.47      1.47 o
   5  -3   5        7.69        5.71      0.37 o
   6  -3   5        4.85        3.91      0.47 o
   7  -3   5        0.05       -0.27      0.27 o
   8  -3   5        2.47        1.99      0.62 o
  -7  -2   5        6.21        5.82      0.44 o
  -6  -2   5       12.23       13.66      0.46 o
  -5  -2   5       38.70       36.68      0.83 o
  -4  -2   5      366.47      371.40      5.50 o
  -3  -2   5       50.52       49.89      1.01 o
  -2  -2   5       50.45       50.16      0.80 o
  -1  -2   5       22.61       21.14      0.40 o
   0  -2   5        0.95        1.01      0.10 o
   1  -2   5       10.12       11.46      0.25 o
   2  -2   5       21.73       24.42      0.42 o
   3  -2   5       76.62       80.86      1.06 o
   4  -2   5       21.07       21.38      0.56 o
   5  -2   5        3.98        3.74      0.27 o
   6  -2   5        3.40        4.44      0.78 o
   7  -2   5        3.62        3.79      0.50 o
   8  -2   5        0.65        0.86      0.41 o
   9  -2   5        4.19        5.55      1.02 o
  -8  -1   5        3.33        3.50      0.44 o
  -7  -1   5        4.60        5.51      0.36 o
  -6  -1   5       33.72       32.10      0.93 o
  -5  -1   5        0.07       -0.10      0.17 o
  -4  -1   5        0.12        0.10      0.15 o
  -3  -1   5       16.25       16.97      0.45 o
  -2  -1   5       22.24       23.23      0.43 o
  -1  -1   5      249.85      250.17      3.46 o
   0  -1   5        7.77       13.41      0.23 o
   1  -1   5       34.39       42.70      0.74 o
   2  -1   5       24.03       22.73      0.36 o
   3  -1   5        0.15       -0.04      0.09 o
   4  -1   5        1.78        2.15      0.19 o
   5  -1   5       10.36        9.81      0.36 o
   6  -1   5        0.11        0.18      0.32 o
   7  -1   5        7.97       11.58      0.55 o
   8  -1   5        4.68        6.07      0.62 o
   9  -1   5        1.85        1.76      0.76 o
  -8   0   5        3.67        3.98      0.59 o
  -7   0   5        0.82        0.63      0.42 o
  -6   0   5       15.36       14.40      0.51 o
  -5   0   5        0.11        0.17      0.18 o
  -4   0   5       24.99       21.10      0.49 o
  -3   0   5       78.58       70.85      1.10 o
  -2   0   5       57.67       62.92      1.23 o
  -1   0   5      115.14      115.54      1.51 o
   0   0   5        4.34        4.56      0.14 o
   1   0   5      222.67      243.73      2.86 o
   2   0   5       55.70       57.89      0.76 o
   3   0   5      217.95      222.23      2.45 o
   4   0   5       45.82       48.62      0.78 o
   5   0   5        2.76        3.72      0.25 o
   6   0   5      115.25      115.94      2.98 o
   7   0   5        1.20        0.73      0.41 o
   8   0   5       46.76       43.00      1.17 o
   9   0   5        1.85        2.20      0.45 o
  -8   1   5        1.24        1.07      0.50 o
  -7   1   5        4.77        3.63      0.53 o
  -6   1   5        1.13        0.72      0.24 o
  -5   1   5       40.04       35.99      1.37 o
  -4   1   5        6.79        8.53      0.29 o
  -3   1   5       41.66       45.38      0.63 o
  -2   1   5       50.09       53.91      0.66 o
  -1   1   5        8.98       11.09      0.22 o
   0   1   5      200.88      223.86      2.83 o
   1   1   5        4.39        3.96      0.17 o
   2   1   5       31.83       30.92      0.52 o
   3   1   5        4.99        4.52      0.20 o
   4   1   5       67.42       70.23      1.03 o
   5   1   5      190.43      194.37      3.63 o
   6   1   5        0.52        1.01      0.28 o
   7   1   5       20.63       18.32      0.85 o
   8   1   5        0.80        1.00      0.33 o
   9   1   5        2.06        1.82      0.72 o
  -8   2   5        1.22        0.76      0.53 o
  -7   2   5        0.07        0.00      0.40 o
  -6   2   5        4.35        4.49      1.04 o
  -5   2   5        4.59        4.43      0.26 o
  -4   2   5        0.01       -0.08      0.12 o
  -3   2   5        0.05        0.41      0.12 o
  -2   2   5        0.44        0.74      0.10 o
  -1   2   5       36.09       31.66      0.50 o
   0   2   5        7.68        5.60      0.20 o
   1   2   5       25.21       29.45      0.49 o
   2   2   5       25.79       23.56      0.43 o
   3   2   5       14.36       14.98      0.29 o
   4   2   5       16.43       14.99      0.30 o
   5   2   5        4.56        5.60      0.45 o
   6   2   5        4.77        4.21      0.37 o
   7   2   5       13.13       14.37      0.62 o
   8   2   5        0.89        1.61      0.38 o
   9   2   5        0.12        0.69      0.59 o
  -7   3   5        1.93        2.49      0.54 o
  -6   3   5        0.09        0.03      0.23 o
  -5   3   5       12.27       12.52      0.44 o
  -4   3   5        4.07        3.98      0.23 o
  -3   3   5        9.07        8.90      0.27 o
  -2   3   5       83.95       90.03      1.06 o
  -1   3   5       36.93       33.71      0.47 o
   0   3   5       20.94       21.61      0.47 o
   1   3   5      105.26      112.42      1.38 o
   2   3   5       12.76       16.14      0.37 o
   3   3   5       24.42       25.31      0.79 o
   4   3   5        0.72        0.23      0.10 o
   5   3   5       52.09       52.74      0.93 o
   6   3   5        4.61        5.45      0.40 o
   7   3   5        0.27        0.57      0.36 o
   8   3   5        0.68        0.30      0.27 o
   9   3   5        0.08       -0.21      0.49 o
  -7   4   5        0.03       -0.25      0.52 o
  -6   4   5        0.00       -0.30      0.30 o
  -5   4   5        7.86        7.82      0.39 o
  -4   4   5        4.21        4.35      0.31 o
  -3   4   5      327.07      311.71      3.71 o
  -2   4   5       78.01       76.25      0.93 o
  -1   4   5        7.36        6.28      0.19 o
   0   4   5      143.27      141.70      1.81 o
   1   4   5        5.30        4.75      0.17 o
   2   4   5       28.15       34.14      0.64 o
   3   4   5       16.80       14.44      0.31 o
   4   4   5        3.43        5.78      0.26 o
   5   4   5        1.18        1.04      0.25 o
   6   4   5        0.11        0.61      0.34 o
   7   4   5        7.33        6.67      0.58 o
   8   4   5        1.21        0.69      0.40 o
   9   4   5        2.58        0.73      0.56 o
  -7   5   5        0.02       -0.24      0.51 o
  -6   5   5        0.41       -0.15      0.32 o
  -5   5   5        0.06       -0.17      0.25 o
  -4   5   5       35.76       32.88      1.63 o
  -3   5   5       51.96       49.16      1.60 o
  -2   5   5       36.95       34.86      0.52 o
  -1   5   5        4.85        6.08      0.20 o
   0   5   5        7.75        6.63      0.21 o
   1   5   5       23.47       29.70      0.48 o
   2   5   5       47.60       40.92      0.66 o
   3   5   5        2.14        3.93      0.24 o
   4   5   5        5.87        4.61      0.25 o
   5   5   5        5.63        4.39      0.63 o
   6   5   5        1.69        0.91      0.37 o
   7   5   5        1.70        2.62      0.43 o
   8   5   5        0.04       -0.19      0.46 o
  -7   6   5        0.49        0.18      0.58 o
  -6   6   5        0.21        0.05      0.50 o
  -5   6   5        0.06       -0.21      0.25 o
  -4   6   5       15.06       14.21      0.60 o
  -3   6   5        0.14        0.08      0.33 o
  -2   6   5        1.11        0.54      0.24 o
  -1   6   5        0.10       -0.17      0.21 o
   0   6   5        0.75        1.28      0.16 o
   1   6   5        0.75        0.73      0.15 o
   2   6   5       17.40       15.81      0.53 o
   3   6   5       24.20       24.01      1.08 o
   4   6   5       11.37       11.01      0.86 o
   5   6   5        1.41        1.77      0.50 o
   6   6   5        1.99        2.59      0.59 o
   7   6   5       15.18       14.12      1.10 o
   8   6   5        0.47        0.32      0.52 o
  -6   7   5       10.98       10.62      0.87 o
  -5   7   5        0.11       -0.25      0.28 o
  -4   7   5        2.24        2.06      0.34 o
  -3   7   5        1.85        1.23      0.49 o
  -2   7   5       10.34       11.01      0.54 o
  -1   7   5       45.85       38.90      1.03 o
   0   7   5       13.86       13.88      0.93 o
   1   7   5       18.42       14.86      0.70 o
   2   7   5        8.33        7.58      0.74 o
   3   7   5        0.12       -0.32      0.38 o
   4   7   5        4.90        4.27      0.63 o
   5   7   5       21.89       18.98      1.17 o
   6   7   5       59.49       56.87      2.41 o
   7   7   5        3.70        5.36      0.80 o
  -5   8   5        0.02        0.71      0.60 o
  -4   8   5        0.25        0.33      0.52 o
  -3   8   5        1.98        1.67      0.54 o
  -2   8   5        2.71        2.06      0.42 o
  -1   8   5       22.66       22.67      0.94 o
   0   8   5        8.57        6.64      0.54 o
   1   8   5        3.42        3.06      0.60 o
   2   8   5        0.02        0.56      0.43 o
   3   8   5       17.29       18.00      1.14 o
   4   8   5        1.32        0.42      0.44 o
   5   8   5       27.16       25.10      1.38 o
   6   8   5        2.45        2.21      0.61 o
   7   8   5        0.40        0.25      0.51 o
  -4   9   5        2.46        1.25      0.63 o
  -3   9   5        0.54       -0.50      0.50 o
  -2   9   5        0.36       -0.25      0.51 o
  -1   9   5        1.21        0.09      0.50 o
   0   9   5        5.38        4.21      0.50 o
   1   9   5        0.69        0.54      0.34 o
   2   9   5        5.65        5.77      0.75 o
   3   9   5        0.15       -0.09      0.45 o
   4   9   5       24.85       28.47      1.52 o
   5   9   5        1.98        3.10      0.63 o
  -3  10   5        0.90       -0.09      0.61 o
  -2  10   5       26.51       28.00      1.72 o
  -1  10   5        1.19        1.27      0.66 o
   0  10   5        0.27       -0.05      0.50 o
   1  10   5        5.13        6.63      0.85 o
   2  10   5        5.55        4.86      0.77 o
   3  10   5        6.41        8.13      0.90 o
   4  10   5        2.10        2.48      0.62 o
  -2  -7   6        2.29        2.61      0.30 o
  -1  -7   6        0.12        0.04      0.17 o
   0  -7   6       21.13       21.53      0.71 o
   1  -7   6        0.65        0.36      0.33 o
   2  -7   6        1.04        1.09      0.41 o
   3  -7   6        0.34        0.48      0.44 o
   4  -7   6        0.44        0.52      0.52 o
  -3  -6   6        2.14        2.76      0.29 o
  -2  -6   6      114.63      126.88      2.84 o
  -1  -6   6        2.07        2.80      0.25 o
   0  -6   6        0.53        0.74      0.22 o
   1  -6   6        1.63        1.19      0.25 o
   2  -6   6       12.89       12.41      0.96 o
   3  -6   6       13.34       13.38      0.65 o
   4  -6   6        5.22        3.89      0.68 o
   5  -6   6        3.82        4.81      0.76 o
  -5  -5   6       24.64       25.11      0.97 o
  -4  -5   6       52.07       55.54      1.84 o
  -3  -5   6        1.02        1.21      0.19 o
  -2  -5   6        7.02        6.55      0.33 o
  -1  -5   6        0.02       -0.12      0.12 o
   0  -5   6        2.42        2.62      0.36 o
   1  -5   6        5.10        5.14      0.29 o
   2  -5   6        0.60        0.81      0.21 o
   3  -5   6        2.91        3.14      0.30 o
   4  -5   6        6.71        6.63      0.41 o
   5  -5   6        1.47        1.31      0.55 o
   6  -5   6        0.01       -0.45      0.45 o
  -6  -4   6        6.04        6.97      0.41 o
  -5  -4   6        1.98        2.79      0.27 o
  -4  -4   6        0.00       -0.18      0.20 o
  -3  -4   6       12.73       12.66      0.32 o
  -2  -4   6        5.73        5.48      0.29 o
  -1  -4   6        5.39        5.27      0.31 o
   0  -4   6       46.34       47.10      0.87 o
   1  -4   6        1.12        1.56      0.26 o
   2  -4   6        1.06        0.23      0.20 o
   3  -4   6        0.23       -0.04      0.20 o
   4  -4   6        4.28        3.58      0.33 o
   5  -4   6        7.13        6.16      0.53 o
   6  -4   6        0.00       -0.35      0.44 o
   7  -4   6        0.04        0.38      0.50 o
  -6  -3   6        1.40        2.17      0.30 o
  -5  -3   6        0.05        0.33      0.18 o
  -4  -3   6        0.02        0.07      0.13 o
  -3  -3   6        0.52        0.76      0.16 o
  -2  -3   6      107.74      107.70      1.74 o
  -1  -3   6       74.75       71.42      1.21 o
   0  -3   6      159.57      158.68      2.94 o
   1  -3   6       59.76       61.51      1.10 o
   2  -3   6      124.25      117.47      1.94 o
   3  -3   6       18.97       17.08      0.55 o
   4  -3   6        3.41        2.63      0.29 o
   5  -3   6        9.28       10.46      0.50 o
   6  -3   6       37.59       39.10      1.92 o
   7  -3   6        3.67        2.21      0.65 o
   8  -3   6        0.53       -0.05      0.45 o
  -7  -2   6        0.15       -0.16      0.27 o
  -6  -2   6       15.05       16.95      1.11 o
  -5  -2   6        0.03        0.13      0.18 o
  -4  -2   6       68.07       65.88      1.33 o
  -3  -2   6       27.87       26.43      0.64 o
  -2  -2   6      272.27      264.94      4.09 o
  -1  -2   6      254.49      246.51      3.82 o
   0  -2   6       37.16       31.93      0.76 o
   1  -2   6        0.05        0.53      0.13 o
   2  -2   6        0.01       -0.09      0.11 o
   3  -2   6       65.28       60.04      1.27 o
   4  -2   6        0.62        1.12      0.21 o
   5  -2   6        6.76        6.52      0.36 o
   6  -2   6        2.92        3.19      0.46 o
   7  -2   6        4.14        4.92      0.57 o
   8  -2   6        0.38        0.48      0.52 o
  -7  -1   6        2.07        2.05      0.77 o
  -6  -1   6       37.57       37.32      0.92 o
  -5  -1   6        4.65        4.73      0.31 o
  -4  -1   6        3.93        3.27      0.25 o
  -3  -1   6       10.92       11.25      0.39 o
  -2  -1   6        0.44        0.36      0.15 o
  -1  -1   6       11.40       11.14      0.33 o
   0  -1   6        5.32        3.68      0.24 o
   1  -1   6        5.78        9.16      0.26 o
   2  -1   6       21.39       18.61      0.37 o
   3  -1   6        3.31        4.25      0.19 o
   4  -1   6        1.19        0.77      0.16 o
   5  -1   6       21.41       22.01      0.59 o
   6  -1   6        0.73        0.53      0.33 o
   7  -1   6        0.82        0.62      0.37 o
   8  -1   6       10.58       12.17      0.82 o
  -7   0   6        6.05        7.55      0.57 o
  -6   0   6        0.91        0.79      0.24 o
  -5   0   6        7.78        8.12      0.39 o
  -4   0   6       29.19       27.18      0.70 o
  -3   0   6        3.28        2.98      0.21 o
  -2   0   6        0.34        1.15      0.16 o
  -1   0   6        0.09       -0.03      0.11 o
   0   0   6        4.92        6.51      0.19 o
   1   0   6        6.04        6.67      0.22 o
   2   0   6        4.75        4.16      0.23 o
   3   0   6        1.89        2.61      0.17 o
   4   0   6       29.90       29.65      0.52 o
   5   0   6        0.05       -0.18      0.18 o
   6   0   6       64.25       68.44      1.98 o
   7   0   6        0.46        1.25      0.40 o
   8   0   6       20.83       24.07      2.44 o
   9   0   6        2.25        2.98      0.88 o
  -7   1   6        1.71        1.25      0.37 o
  -6   1   6        1.08        1.07      0.31 o
  -5   1   6       29.36       25.93      0.73 o
  -4   1   6       31.18       25.54      0.69 o
  -3   1   6       12.88       10.68      0.32 o
  -2   1   6        0.77        1.66      0.18 o
  -1   1   6        5.63        6.17      0.20 o
   0   1   6       71.55       80.12      1.12 o
   1   1   6      154.82      154.45      2.20 o
   2   1   6       88.20      100.95      1.53 o
   3   1   6      129.55      131.52      1.64 o
   4   1   6      158.14      157.92      1.95 o
   5   1   6       28.44       32.22      0.77 o
   6   1   6        1.80        2.81      0.43 o
   7   1   6       46.66       44.22      1.62 o
   8   1   6        1.88        1.74      0.81 o
   9   1   6        2.23        0.62      0.67 o
  -7   2   6        0.05        0.45      0.59 o
  -6   2   6       10.88        9.26      0.62 o
  -5   2   6        0.81        0.50      0.30 o
  -4   2   6        9.65        9.69      0.35 o
  -3   2   6        8.00       10.48      0.31 o
  -2   2   6        0.58        0.13      0.10 o
  -1   2   6       30.33       31.41      0.51 o
   0   2   6        0.00       -0.02      0.11 o
   1   2   6       31.65       29.33      0.51 o
   2   2   6      217.43      202.80      2.89 o
   3   2   6        3.26        2.45      0.17 o
   4   2   6        0.33        0.44      0.23 o
   5   2   6        1.80        2.34      0.28 o
   6   2   6        0.28       -0.06      0.26 o
   7   2   6        0.63        0.28      0.46 o
   8   2   6        1.84        1.64      0.67 o
   9   2   6        1.53        1.48      0.68 o
  -7   3   6        0.03       -0.45      0.45 o
  -6   3   6        2.33        3.10      0.74 o
  -5   3   6        0.01        0.39      0.47 o
  -4   3   6        0.08       -0.15      0.24 o
  -3   3   6       23.62       23.61      0.51 o
  -2   3   6       13.95       11.18      0.28 o
  -1   3   6        8.97        8.36      0.24 o
   0   3   6      329.86      319.05      4.40 o
   1   3   6        0.41       -0.10      0.12 o
   2   3   6       17.52       19.31      0.45 o
   3   3   6        1.03        1.14      0.15 o
   4   3   6        0.16        0.01      0.14 o
   5   3   6       13.69       13.90      0.53 o
   6   3   6       27.71       28.21      0.88 o
   7   3   6       11.65       10.75      1.02 o
   8   3   6        0.75        1.54      0.62 o
   9   3   6        0.02       -0.43      0.49 o
  -7   4   6        3.57        3.12      0.77 o
  -6   4   6        8.89        9.24      1.03 o
  -5   4   6        0.22        0.04      0.37 o
  -4   4   6        1.28        1.08      0.23 o
  -3   4   6       86.17       94.60      2.35 o
  -2   4   6       20.17       20.75      0.46 o
  -1   4   6      213.24      205.03      2.27 o
   0   4   6       39.06       40.94      0.66 o
   1   4   6       21.15       19.84      0.63 o
   2   4   6        2.81        4.23      0.23 o
   3   4   6        3.48        3.78      0.28 o
   4   4   6      168.07      169.12      6.26 o
   5   4   6       11.26        9.24      0.50 o
   6   4   6        0.06        0.26      0.33 o
   7   4   6        0.13        0.04      0.47 o
   8   4   6        0.75        0.90      0.56 o
  -7   5   6        0.75        1.26      0.66 o
  -6   5   6        1.03        0.09      0.50 o
  -5   5   6        2.03        2.52      0.41 o
  -4   5   6        4.86        3.06      0.35 o
  -3   5   6       10.44       11.47      0.53 o
  -2   5   6       11.81       12.47      0.45 o
  -1   5   6       28.64       27.23      0.48 o
   0   5   6        0.98        1.34      0.15 o
   1   5   6        3.12        3.52      0.20 o
   2   5   6       51.58       45.53      1.13 o
   3   5   6        2.17        0.48      0.36 o
   4   5   6       25.39       25.73      0.94 o
   5   5   6        0.01       -0.07      0.43 o
   6   5   6        0.00       -0.35      0.42 o
   7   5   6        3.68        3.98      0.52 o
   8   5   6        0.09       -0.47      0.47 o
  -6   6   6        0.84        0.99      0.63 o
  -5   6   6        2.12        1.80      0.34 o
  -4   6   6        1.35        0.62      0.29 o
  -3   6   6        0.33        0.78      0.27 o
  -2   6   6        6.78        6.98      0.44 o
  -1   6   6        9.10        8.21      0.70 o
   0   6   6       40.22       40.22      1.31 o
   1   6   6       24.44       23.00      0.83 o
   2   6   6        0.71        0.28      0.29 o
   3   6   6        0.20        0.64      0.30 o
   4   6   6        1.34        0.55      0.44 o
   5   6   6        1.24        0.81      0.48 o
   6   6   6        0.89        0.84      0.51 o
   7   6   6        0.40        0.05      0.52 o
   8   6   6        1.43        1.13      0.62 o
  -5   7   6        1.01        0.94      0.44 o
  -4   7   6        7.91       10.22      0.59 o
  -3   7   6        1.13        0.87      0.30 o
  -2   7   6        2.41        2.97      0.36 o
  -1   7   6        3.00        3.22      0.35 o
   0   7   6       12.43       13.73      0.75 o
   1   7   6       51.20       42.71      1.47 o
   2   7   6        0.28        0.32      0.44 o
   3   7   6       23.22       21.57      1.27 o
   4   7   6       18.73       19.78      1.24 o
   5   7   6        0.72        0.85      0.53 o
   6   7   6       12.55       12.85      1.08 o
   7   7   6        6.93        7.05      0.90 o
  -5   8   6        2.24        3.05      0.84 o
  -4   8   6        1.82        2.48      0.77 o
  -3   8   6        2.09        2.91      0.60 o
  -2   8   6        4.94        2.69      0.65 o
  -1   8   6        3.34        2.08      0.57 o
   0   8   6       16.28       13.49      0.74 o
   1   8   6        4.44        4.25      0.70 o
   2   8   6       12.35       10.31      0.92 o
   3   8   6        0.80        0.32      0.48 o
   4   8   6        6.22        6.57      0.79 o
   5   8   6        5.49        5.56      0.79 o
   6   8   6        6.74       10.15      1.03 o
  -3   9   6        4.01        3.15      0.80 o
  -2   9   6        1.07        0.65      0.62 o
  -1   9   6        1.80        3.68      0.76 o
   0   9   6        2.28        3.63      0.73 o
   1   9   6        0.05        0.21      0.50 o
   2   9   6        0.06       -0.32      0.44 o
   3   9   6        5.31        6.11      0.82 o
   4   9   6        2.46        2.91      0.67 o
   5   9   6        0.45       -0.02      0.49 o
  -2  10   6       12.01       19.07      1.46 o
  -1  10   6        0.19       -0.47      0.56 o
   0  10   6        7.24        9.25      1.06 o
   1  10   6        0.00        0.06      0.53 o
   2  10   6        4.53        4.87      0.81 o
   3  10   6       10.55       13.99      1.15 o
  -2  -6   7        1.13        1.86      0.34 o
  -1  -6   7        6.60        7.58      0.50 o
   0  -6   7        8.01        9.96      0.82 o
   1  -6   7        0.17        0.04      0.32 o
   2  -6   7        1.42        1.40      0.30 o
   3  -6   7        0.33        0.37      0.30 o
   4  -6   7        2.98        3.49      0.71 o
  -4  -5   7        1.12        0.86      0.29 o
  -3  -5   7       30.78       33.23      0.91 o
  -2  -5   7        0.14       -0.01      0.19 o
  -1  -5   7        0.29        0.51      0.20 o
   0  -5   7        0.92        1.41      0.40 o
   1  -5   7        0.00       -0.22      0.41 o
   2  -5   7        1.78        1.97      0.32 o
   3  -5   7        0.00        0.13      0.27 o
   4  -5   7        3.11        3.55      0.43 o
   5  -5   7        0.87        0.48      0.38 o
  -5  -4   7        8.33        8.28      0.45 o
  -4  -4   7        3.26        3.08      0.29 o
  -3  -4   7        2.60        3.24      0.28 o
  -2  -4   7        1.84        1.83      0.44 o
  -1  -4   7       10.83       10.61      0.41 o
   0  -4   7        1.40        1.67      0.20 o
   1  -4   7        2.26        1.91      0.44 o
   2  -4   7        0.88        0.36      0.21 o
   3  -4   7        2.54        3.31      0.37 o
   4  -4   7        0.49        0.30      0.25 o
   5  -4   7        2.19        2.03      0.74 o
   6  -4   7        5.38        5.15      0.84 o
  -5  -3   7        5.03        5.36      0.40 o
  -4  -3   7        4.15        4.37      0.29 o
  -3  -3   7        1.36        1.64      0.18 o
  -2  -3   7        6.27        6.70      0.29 o
  -1  -3   7        0.00        0.03      0.18 o
   0  -3   7        0.91        1.17      0.23 o
   1  -3   7      145.56      141.16      2.61 o
   2  -3   7       50.67       49.45      1.11 o
   3  -3   7        0.03        0.07      0.22 o
   4  -3   7       50.92       48.71      1.16 o
   5  -3   7        2.96        3.32      0.44 o
   6  -3   7        0.00       -0.38      0.42 o
   7  -3   7        4.31        4.53      0.80 o
  -6  -2   7        1.24        1.84      0.34 o
  -5  -2   7        0.02       -0.10      0.26 o
  -4  -2   7        5.30        6.77      0.34 o
  -3  -2   7        1.86        1.86      0.21 o
  -2  -2   7        3.02        2.79      0.21 o
  -1  -2   7        7.79        7.52      0.30 o
   0  -2   7       76.57       78.93      1.61 o
   1  -2   7      255.54      238.13      4.38 o
   2  -2   7       33.37       31.12      0.79 o
   3  -2   7       23.56       25.18      0.71 o
   4  -2   7       20.94       19.48      0.64 o
   5  -2   7       34.26       36.61      1.21 o
   6  -2   7        2.79        2.15      0.62 o
   7  -2   7        0.00       -0.09      0.48 o
  -6  -1   7        0.01        0.10      0.28 o
  -5  -1   7       16.50       15.10      0.53 o
  -4  -1   7        7.30        6.48      0.35 o
  -3  -1   7        0.39        0.58      0.16 o
  -2  -1   7       18.53       17.51      0.46 o
  -1  -1   7       14.54       11.81      0.38 o
   0  -1   7       19.25       17.51      0.46 o
   1  -1   7       37.07       33.45      0.84 o
   2  -1   7       50.43       45.11      0.81 o
   3  -1   7        6.92        7.38      0.34 o
   4  -1   7        0.63        0.50      0.33 o
   5  -1   7        8.40        9.34      0.49 o
   6  -1   7        5.21        5.12      0.59 o
   7  -1   7        0.33        0.28      0.37 o
   8  -1   7        1.57        0.62      0.54 o
  -6   0   7        7.34        8.63      0.57 o
  -5   0   7        0.44        0.26      0.22 o
  -4   0   7        0.39        0.89      0.34 o
  -3   0   7       10.75       10.02      0.41 o
  -2   0   7       72.04       63.95      1.17 o
  -1   0   7       70.62       62.54      1.14 o
   0   0   7       18.31       14.80      0.38 o
   1   0   7       59.37       59.41      0.98 o
   2   0   7        1.63        2.08      0.18 o
   3   0   7       43.25       40.26      0.84 o
   4   0   7       18.30       19.00      0.54 o
   5   0   7        8.06        7.53      0.59 o
   6   0   7        0.36       -0.18      0.35 o
   7   0   7        6.14        6.30      0.62 o
   8   0   7        1.67        1.90      0.54 o
  -7   1   7        6.84       11.25      0.71 o
  -6   1   7        3.64        3.77      0.65 o
  -5   1   7        6.17        4.61      0.43 o
  -4   1   7        3.55        3.39      0.30 o
  -3   1   7       80.90       74.20      1.54 o
  -2   1   7        3.27        1.68      0.27 o
  -1   1   7       13.01       14.63      0.32 o
   0   1   7        3.79        2.69      0.20 o
   1   1   7       47.06       44.02      1.37 o
   2   1   7        3.50        4.18      0.24 o
   3   1   7       28.30       28.97      0.59 o
   4   1   7        1.90        1.07      0.22 o
   5   1   7       98.31       98.90      2.63 o
   6   1   7        8.48        8.77      0.65 o
   7   1   7       11.29       12.04      1.44 o
   8   1   7        0.16        0.10      0.61 o
  -7   2   7        0.12        0.35      0.35 o
  -6   2   7        0.01       -0.22      0.41 o
  -5   2   7        0.01       -0.28      0.28 o
  -4   2   7        3.25        2.20      0.36 o
  -3   2   7       18.47       19.18      0.72 o
  -2   2   7        1.97        2.09      0.20 o
  -1   2   7       36.42       36.69      0.62 o
   0   2   7       28.77       30.47      0.59 o
   1   2   7        1.22        1.69      0.17 o
   2   2   7       85.81       86.42      1.38 o
   3   2   7      139.21      134.23      1.98 o
   4   2   7       29.97       29.61      1.21 o
   5   2   7        0.61        0.49      0.33 o
   6   2   7        2.14        1.89      0.41 o
   7   2   7        0.08       -0.10      0.34 o
   8   2   7        0.49        1.04      0.68 o
  -6   3   7        0.00       -0.29      0.33 o
  -5   3   7        0.67        1.14      0.35 o
  -4   3   7        0.02        0.01      0.28 o
  -3   3   7        0.91        1.54      0.49 o
  -2   3   7        9.49        9.66      0.32 o
  -1   3   7        0.62        0.53      0.14 o
   0   3   7       11.06       10.94      0.33 o
   1   3   7      177.16      172.18      2.56 o
   2   3   7      105.12      107.08      1.66 o
   3   3   7        0.18        0.02      0.17 o
   4   3   7        0.15       -0.10      0.27 o
   5   3   7        0.75        0.72      0.34 o
   6   3   7        4.95        5.16      0.85 o
   7   3   7        3.60        2.91      0.74 o
   8   3   7        2.41        1.83      0.71 o
  -6   4   7        1.76        1.83      0.68 o
  -5   4   7       11.91       11.91      1.08 o
  -4   4   7       21.82       23.24      0.94 o
  -3   4   7        3.32        4.12      0.29 o
  -2   4   7        5.50        5.50      0.33 o
  -1   4   7      404.05      413.02      6.31 o
   0   4   7        0.00       -0.19      0.19 o
   1   4   7       96.19      102.10      2.09 o
   2   4   7       50.52       53.05      1.37 o
   3   4   7        8.50        7.99      0.55 o
   4   4   7        4.84        4.85      0.49 o
   5   4   7        1.65        0.98      0.37 o
   6   4   7       30.66       28.50      1.61 o
   7   4   7        0.74        0.64      0.57 o
   8   4   7        0.01       -0.02      0.56 o
  -6   5   7        0.18        0.21      0.56 o
  -5   5   7        3.97        2.68      0.69 o
  -4   5   7        2.91        3.47      0.74 o
  -3   5   7       25.83       27.99      0.85 o
  -2   5   7       32.73       28.18      0.84 o
  -1   5   7       25.44       27.97      0.98 o
   0   5   7       23.42       20.41      0.69 o
   1   5   7        0.83        0.71      0.34 o
   2   5   7       13.54       12.87      0.69 o
   3   5   7       36.16       33.27      1.17 o
   4   5   7       13.11       11.55      1.08 o
   5   5   7        0.97        1.09      0.57 o
   6   5   7        4.31        5.32      0.81 o
   7   5   7        0.14       -0.38      0.51 o
   8   5   7        5.09        5.38      0.91 o
  -5   6   7        9.76       10.62      1.14 o
  -4   6   7        0.14        0.06      0.28 o
  -3   6   7        5.77        5.24      0.69 o
  -2   6   7        0.42        0.01      0.25 o
  -1   6   7        4.97        5.43      0.56 o
   0   6   7       19.76       18.67      0.87 o
   1   6   7        5.07        3.28      0.46 o
   2   6   7       34.74       32.26      1.25 o
   3   6   7       11.17       11.67      0.68 o
   4   6   7        1.69        2.00      0.59 o
   5   6   7        0.00        0.13      0.50 o
   6   6   7       11.04       11.88      1.07 o
   7   6   7        0.20        0.32      0.59 o
  -5   7   7        0.22       -0.55      0.56 o
  -4   7   7        7.29        8.87      0.57 o
  -3   7   7        0.23       -0.27      0.28 o
  -2   7   7        9.73       11.50      0.59 o
  -1   7   7       10.67       10.65      0.67 o
   0   7   7        5.29        5.54      0.50 o
   1   7   7        5.83        6.23      0.58 o
   2   7   7        7.77        8.73      0.91 o
   3   7   7       21.52       18.52      1.24 o
   4   7   7        0.57        1.18      0.58 o
   5   7   7        4.84        4.50      0.76 o
   6   7   7        0.01       -0.27      0.48 o
   7   7   7        4.80        7.59      0.97 o
  -4   8   7        0.18       -0.13      0.63 o
  -3   8   7        0.11        0.68      0.64 o
  -2   8   7        4.55        7.05      0.80 o
  -1   8   7        2.46        2.91      0.46 o
   0   8   7       10.80        9.98      0.68 o
   1   8   7        0.44        1.50      0.60 o
   2   8   7        7.89        5.78      0.82 o
   3   8   7        4.80        4.67      0.77 o
   4   8   7        0.48        0.46      0.51 o
   5   8   7        0.31        0.49      0.55 o
   6   8   7        9.15        9.41      1.05 o
  -3   9   7        0.00        0.03      0.62 o
  -2   9   7        0.15        0.22      0.62 o
  -1   9   7        0.42        0.68      0.63 o
   0   9   7        0.53       -0.02      0.58 o
   1   9   7        0.32        1.14      0.63 o
   2   9   7        2.14        3.13      0.71 o
   3   9   7        0.00        0.94      0.57 o
   4   9   7        2.99        3.80      0.77 o
   0  10   7       14.70       19.47      1.49 o
   1  10   7        0.04       -0.09      0.56 o
   2  10   7        0.00       -0.08      0.58 o
  -2  -5   8       31.34       32.51      0.96 o
  -1  -5   8       10.74       11.92      0.55 o
   0  -5   8        2.66        2.17      0.32 o
   1  -5   8        0.05       -0.24      0.24 o
   2  -5   8        0.17       -0.35      0.35 o
   3  -5   8        2.03        3.24      0.43 o
   4  -5   8        0.05       -0.18      0.31 o
  -3  -4   8        0.00       -0.02      0.22 o
  -2  -4   8        3.97        3.99      0.42 o
  -1  -4   8        0.51        0.91      0.25 o
   0  -4   8        4.82        4.63      0.39 o
   1  -4   8        5.84        6.10      0.64 o
   2  -4   8        3.75        3.25      0.56 o
   3  -4   8        0.16        0.20      0.31 o
   4  -4   8        1.16        0.79      0.37 o
   5  -4   8        4.17        4.08      0.52 o
  -4  -3   8        2.03        2.69      0.35 o
  -3  -3   8        4.31        5.91      0.41 o
  -2  -3   8        2.05        2.48      0.30 o
  -1  -3   8        5.11        5.16      0.38 o
   0  -3   8       10.17        7.97      0.79 o
   1  -3   8        3.41        3.06      0.35 o
   2  -3   8        5.47        5.30      0.37 o
   3  -3   8       73.32       75.98      1.62 o
   4  -3   8        5.84        6.02      0.62 o
   5  -3   8        0.07        0.28      0.49 o
   6  -3   8        0.63        0.43      0.56 o
  -5  -2   8        2.31        3.89      0.41 o
  -4  -2   8        7.94        9.82      0.99 o
  -3  -2   8        2.97        4.27      0.38 o
  -2  -2   8       37.47       37.32      0.91 o
  -1  -2   8        0.00       -0.06      0.17 o
   0  -2   8       66.56       61.38      1.63 o
   1  -2   8       11.77       11.47      0.60 o
   2  -2   8        2.37        3.95      0.32 o
   3  -2   8       67.38       65.44      1.44 o
   4  -2   8        0.63        0.66      0.25 o
   5  -2   8        5.93        5.48      0.79 o
   6  -2   8        0.84        0.11      0.47 o
   7  -2   8        4.84        4.70      0.85 o
  -5  -1   8        0.00       -0.27      0.27 o
  -4  -1   8        5.75        6.29      0.37 o
  -3  -1   8        6.18        6.18      0.35 o
  -2  -1   8        1.88        2.02      0.24 o
  -1  -1   8        2.71        3.12      0.27 o
   0  -1   8       80.65       75.72      1.94 o
   1  -1   8        0.65        0.41      0.32 o
   2  -1   8        4.35        4.03      0.39 o
   3  -1   8       43.57       41.55      1.60 o
   4  -1   8        3.51        3.11      0.33 o
   5  -1   8        0.02       -0.07      0.40 o
   6  -1   8        1.72        2.56      0.66 o
   7  -1   8        1.14        0.04      0.48 o
  -5   0   8        0.13       -0.29      0.29 o
  -4   0   8        0.54        0.41      0.27 o
  -3   0   8        1.44        1.39      0.24 o
  -2   0   8        6.96        7.53      0.38 o
  -1   0   8        6.45        5.35      0.33 o
   0   0   8        0.13       -0.28      0.28 o
   1   0   8       99.84       95.63      2.38 o
   2   0   8        4.20        3.62      0.31 o
   3   0   8        9.08        9.23      0.40 o
   4   0   8        3.06        3.48      0.44 o
   5   0   8       13.68       13.24      0.76 o
   6   0   8        0.34        0.39      0.35 o
   7   0   8        6.63        5.51      0.85 o
  -6   1   8        1.28        1.56      0.42 o
  -5   1   8       15.16       20.24      1.16 o
  -4   1   8        9.08        9.79      0.60 o
  -3   1   8       16.46       13.59      0.61 o
  -2   1   8       18.14       15.60      0.55 o
  -1   1   8      122.48      112.47      2.20 o
   0   1   8        0.15        0.17      0.19 o
   1   1   8        3.14        3.16      0.36 o
   2   1   8       40.70       41.08      1.03 o
   3   1   8       12.41       13.23      0.47 o
   4   1   8       22.80       22.54      0.95 o
   5   1   8        0.06       -0.01      0.30 o
   6   1   8        0.33        0.31      0.35 o
   7   1   8        9.69       10.09      0.77 o
   8   1   8        0.17        0.06      0.62 o
  -6   2   8        0.00       -0.31      0.31 o
  -5   2   8        0.28        0.55      0.34 o
  -4   2   8       13.65       13.13      0.85 o
  -3   2   8        1.51        3.03      0.39 o
  -2   2   8        1.28        2.04      0.75 o
  -1   2   8        9.95        9.08      0.43 o
   0   2   8       19.17       18.14      0.52 o
   1   2   8       16.07       15.52      0.90 o
   2   2   8        0.96        1.06      0.27 o
   3   2   8       17.72       19.14      0.56 o
   4   2   8       18.74       19.75      0.89 o
   5   2   8       17.65       17.69      0.87 o
   6   2   8        3.62        3.59      0.74 o
   7   2   8        0.89        0.99      0.68 o
   8   2   8        7.41        8.64      1.13 o
  -6   3   8        0.25        0.24      0.56 o
  -5   3   8        1.10        0.84      0.36 o
  -4   3   8        2.36        2.58      0.40 o
  -3   3   8        1.06        1.37      0.35 o
  -2   3   8       23.07       21.40      1.13 o
  -1   3   8        2.50        2.75      0.24 o
   0   3   8        0.55       -0.12      0.23 o
   1   3   8       51.09       51.10      1.23 o
   2   3   8        1.91        1.01      0.30 o
   3   3   8       50.21       49.15      2.51 o
   4   3   8       16.97       19.09      0.89 o
   5   3   8        3.21        3.38      0.49 o
   6   3   8        3.26        3.84      0.52 o
   7   3   8        2.29        2.10      0.74 o
   8   3   8        0.63        0.29      0.68 o
  -5   4   8        0.16       -0.46      0.46 o
  -4   4   8        0.00        0.44      0.56 o
  -3   4   8       24.20       23.86      1.51 o
  -2   4   8        1.79        1.36      0.45 o
  -1   4   8       36.34       37.66      0.85 o
   0   4   8       12.23       12.52      0.58 o
   1   4   8      251.29      251.49      5.93 o
   2   4   8        8.52        7.49      0.60 o
   3   4   8       33.94       36.32      1.43 o
   4   4   8        2.79        2.04      0.42 o
   5   4   8        0.83        0.86      0.38 o
   6   4   8        4.82        7.77      0.97 o
   7   4   8        0.00       -0.11      0.56 o
  -5   5   8        9.86       12.14      1.21 o
  -4   5   8        7.15        7.65      1.00 o
  -3   5   8       23.84       22.24      1.50 o
  -2   5   8       25.70       28.29      0.87 o
  -1   5   8        5.98        6.60      0.44 o
   0   5   8       40.26       39.75      2.12 o
   1   5   8       32.43       31.00      1.16 o
   2   5   8        3.85        3.60      0.96 o
   3   5   8        7.14        7.20      1.03 o
   4   5   8        0.10       -0.26      0.26 o
   5   5   8        5.44        5.55      0.85 o
   6   5   8        0.82        0.80      0.63 o
   7   5   8        0.03       -0.02      0.60 o
  -5   6   8        2.89        2.59      0.81 o
  -4   6   8        1.57        1.93      0.73 o
  -3   6   8        6.02        7.16      0.69 o
  -2   6   8        0.36        0.33      0.28 o
  -1   6   8        1.55        1.87      0.33 o
   0   6   8        1.87        1.73      0.44 o
   1   6   8        3.67        3.13      0.47 o
   2   6   8        5.48        5.27      0.55 o
   3   6   8        0.45        0.84      0.54 o
   4   6   8        6.01        4.69      0.75 o
   5   6   8        0.75        2.04      0.67 o
   6   6   8        2.61        3.82      0.79 o
   7   6   8        2.74        3.03      0.84 o
  -4   7   8        2.42        1.45      0.72 o
  -3   7   8        0.14        0.67      0.44 o
  -2   7   8       13.82       17.16      0.73 o
  -1   7   8        8.83        8.44      0.76 o
   0   7   8        6.75        7.34      0.49 o
   1   7   8        8.19        5.49      0.84 o
   2   7   8        0.22        0.50      0.56 o
   3   7   8        4.70        3.93      0.76 o
   4   7   8        1.33        1.42      0.62 o
   5   7   8       21.33       24.41      1.56 o
   6   7   8        3.28        3.29      0.82 o
  -3   8   8        8.00       11.07      1.24 o
  -2   8   8        1.07        0.30      0.65 o
  -1   8   8        0.33       -0.45      0.57 o
   0   8   8        2.43        3.34      0.78 o
   1   8   8        2.50        3.11      0.76 o
   2   8   8       22.69       21.54      1.46 o
   3   8   8        0.12        0.09      0.57 o
   4   8   8       11.65       11.02      1.11 o
   5   8   8        1.20        1.43      0.67 o
  -1   9   8        0.00       -0.37      0.62 o
   0   9   8        0.30        1.15      0.68 o
   1   9   8        0.80        1.69      0.72 o
   2   9   8        0.27       -0.17      0.61 o
   3   9   8        4.20        7.01      0.99 o
  -1  -4   9        0.92        0.82      0.29 o
   0  -4   9        0.63        0.30      0.28 o
   1  -4   9        0.00       -0.37      0.38 o
   2  -4   9        1.02        0.88      0.33 o
   3  -4   9        0.00       -0.32      0.32 o
  -2  -3   9        1.55        0.72      0.29 o
  -1  -3   9        1.25        1.21      0.30 o
   0  -3   9       12.07       13.42      0.63 o
   1  -3   9        3.57        4.23      0.42 o
   2  -3   9        0.55        0.30      0.30 o
   3  -3   9       16.67       14.52      0.74 o
   4  -3   9       17.87       18.22      0.87 o
  -3  -2   9        0.58        1.35      0.33 o
  -2  -2   9        3.74        4.88      0.81 o
  -1  -2   9        0.22        0.48      0.29 o
   0  -2   9        9.37       10.64      0.58 o
   1  -2   9        0.34        0.39      0.24 o
   2  -2   9       84.25       85.44      1.78 o
   3  -2   9       12.89       11.70      0.55 o
   4  -2   9        8.42       10.05      0.66 o
   5  -2   9        9.34        9.10      1.03 o
  -4  -1   9        0.25       -0.28      0.37 o
  -3  -1   9        2.25        1.88      0.34 o
  -2  -1   9        6.79        8.12      0.45 o
  -1  -1   9        1.68        1.48      0.25 o
   0  -1   9        6.18        6.09      0.46 o
   1  -1   9        3.25        4.05      0.42 o
   2  -1   9        8.82        7.78      0.44 o
   3  -1   9        1.01        1.44      0.29 o
   4  -1   9        0.00       -0.29      0.38 o
   5  -1   9        0.87        0.01      0.44 o
   6  -1   9        1.16        0.79      0.56 o
  -4   0   9        5.53        6.94      0.54 o
  -3   0   9        0.38        0.46      0.32 o
  -2   0   9       11.51       10.08      1.61 o
  -1   0   9        9.79        8.79      0.80 o
   0   0   9        6.83        7.62      0.52 o
   1   0   9        0.26       -0.11      0.25 o
   2   0   9        0.14       -0.21      0.21 o
   3   0   9        3.67        2.89      0.46 o
   4   0   9        1.24        1.13      0.54 o
   5   0   9        0.85        0.77      0.52 o
   6   0   9        0.02       -0.21      0.46 o
  -4   1   9        0.48        0.05      0.34 o
  -3   1   9       22.49       25.64      0.98 o
  -2   1   9        0.07       -0.17      0.35 o
  -1   1   9        6.85        4.19      0.43 o
   0   1   9       33.09       27.76      1.57 o
   1   1   9       11.42        9.95      0.60 o
   2   1   9        0.72        0.89      0.32 o
   3   1   9        0.38        0.57      0.53 o
   4   1   9        7.90        8.39      0.85 o
   5   1   9        0.72        0.53      0.48 o
   6   1   9        5.57        3.94      0.76 o
   7   1   9        1.84        2.22      0.71 o
  -5   2   9        7.18        7.97      0.64 o
  -4   2   9        1.07        1.35      0.43 o
  -3   2   9        1.86        1.96      0.35 o
  -2   2   9       31.83       30.35      1.35 o
  -1   2   9        3.86        3.99      0.44 o
   0   2   9        6.80        8.15      0.57 o
   1   2   9        6.20        8.43      0.57 o
   2   2   9        3.47        3.22      0.35 o
   3   2   9        3.14        3.39      0.46 o
   4   2   9        0.82        0.72      0.37 o
   5   2   9        0.06        0.14      0.36 o
   6   2   9        2.36        1.50      0.46 o
   7   2   9        0.43        0.68      0.70 o
  -4   3   9        1.66        1.68      0.42 o
  -3   3   9        0.07       -0.30      0.30 o
  -2   3   9        6.80        6.06      0.53 o
  -1   3   9        6.79        7.54      0.57 o
   0   3   9       10.15        9.98      1.00 o
   1   3   9        4.29        4.87      0.53 o
   2   3   9        4.53        4.55      0.52 o
   3   3   9        3.18        3.31      0.49 o
   4   3   9        1.71        0.75      0.40 o
   5   3   9        5.95        5.87      0.62 o
   6   3   9        0.42        0.20      0.43 o
   7   3   9        7.44        8.76      1.14 o
  -4   4   9        4.37        5.52      0.89 o
  -3   4   9        0.65       -0.25      0.50 o
  -2   4   9        0.48        0.00      0.55 o
  -1   4   9        3.52        3.15      0.73 o
   0   4   9        5.77        5.23      0.57 o
   1   4   9        0.01        0.15      0.50 o
   2   4   9        3.21        3.49      0.50 o
   3   4   9       70.76       73.16      2.15 o
   4   4   9       29.83       30.40      1.23 o
   5   4   9       23.68       28.48      1.20 o
   6   4   9        2.10        2.50      0.79 o
   7   4   9        0.88        1.90      0.79 o
  -4   5   9        8.13       10.81      1.21 o
  -3   5   9        2.43        2.81      0.75 o
  -2   5   9       26.26       23.02      1.53 o
  -1   5   9        5.39        4.90      0.60 o
   0   5   9       28.11       28.94      1.18 o
   1   5   9        1.38        0.63      0.41 o
   2   5   9       42.12       41.80      1.46 o
   3   5   9        1.17        0.55      0.38 o
   4   5   9        3.20        3.36      0.52 o
   5   5   9        1.23        1.24      0.65 o
   6   5   9        0.41        0.42      0.67 o
  -3   6   9        0.95        0.22      0.56 o
  -2   6   9        0.13        0.70      0.55 o
  -1   6   9        1.37        1.64      0.59 o
   0   6   9        0.06        0.45      0.28 o
   1   6   9        8.67        9.51      1.24 o
   2   6   9        2.66        2.66      0.70 o
   3   6   9        0.06       -0.48      0.48 o
   4   6   9        0.07       -0.50      0.50 o
   5   6   9        0.00       -0.15      0.56 o
   6   6   9        0.90        1.23      0.73 o
  -3   7   9        0.17        0.32      0.62 o
  -2   7   9        4.65        5.68      0.69 o
  -1   7   9        0.02        0.27      0.46 o
   0   7   9        8.01       10.55      0.60 o
   1   7   9        1.70        1.36      0.68 o
   2   7   9        0.07       -0.43      0.51 o
   3   7   9        1.42        1.19      0.62 o
   4   7   9        4.27        2.64      0.78 o
   5   7   9        1.15        2.12      0.79 o
  -1   8   9        5.66        6.35      1.03 o
   0   8   9        0.02       -0.56      0.56 o
   1   8   9        0.06        0.32      0.62 o
   2   8   9        0.00        0.73      0.64 o
   3   8   9        2.57        3.96      0.84 o
   4   8   9       13.09       13.94      1.31 o
  -1  -2  10        3.43        4.78      0.46 o
   0  -2  10       20.96       23.66      0.92 o
   1  -2  10        4.56        5.47      0.49 o
   2  -2  10        0.18        0.18      0.38 o
   3  -2  10        3.01        3.09      0.46 o
  -2  -1  10        2.12        1.76      0.38 o
  -1  -1  10        0.15       -0.04      0.30 o
   0  -1  10        0.63        1.35      0.43 o
   1  -1  10        2.45        2.71      0.40 o
   2  -1  10        1.41        1.11      0.35 o
   3  -1  10        0.72        1.04      0.37 o
   4  -1  10        3.26        3.22      0.72 o
  -3   0  10        2.04        3.25      0.46 o
  -2   0  10        2.34        3.21      0.45 o
  -1   0  10        4.50        4.41      0.45 o
   0   0  10        1.88        1.51      0.36 o
   1   0  10        0.08       -0.14      0.27 o
   2   0  10        6.91        8.01      0.62 o
   3   0  10       14.98       15.38      1.17 o
   4   0  10        0.35       -0.09      0.48 o
   5   0  10        0.34        0.18      0.52 o
  -3   1  10        4.46        7.20      0.60 o
  -2   1  10        0.09       -0.19      0.53 o
  -1   1  10        0.72        0.84      0.35 o
   0   1  10        0.39        0.48      0.33 o
   1   1  10       29.43       26.89      1.02 o
   2   1  10        5.75        3.39      0.65 o
   3   1  10        0.88        1.18      0.55 o
   4   1  10        0.34        0.89      0.51 o
   5   1  10        1.05        1.36      0.59 o
  -3   2  10        0.55       -0.16      0.34 o
  -2   2  10        0.86        1.31      0.40 o
  -1   2  10        0.03        0.04      0.56 o
   0   2  10        6.29        5.03      0.51 o
   1   2  10        3.19        2.19      0.63 o
   2   2  10        0.41        0.80      0.50 o
   3   2  10        0.03       -0.18      0.41 o
   4   2  10        0.04        0.16      0.48 o
   5   2  10        0.08        0.61      0.54 o
   6   2  10        0.43        0.97      0.62 o
  -3   3  10        0.21        0.08      0.52 o
  -2   3  10        0.06        0.11      0.51 o
  -1   3  10        0.59        0.50      0.53 o
   0   3  10        1.19        2.51      0.68 o
   1   3  10        0.22        0.19      0.50 o
   2   3  10        0.01        0.48      0.49 o
   3   3  10        0.73        0.83      0.50 o
   4   3  10        0.81        1.03      0.56 o
   5   3  10        0.00       -0.37      0.37 o
   6   3  10        5.20        6.93      1.08 o
  -3   4  10        0.59        1.05      0.68 o
  -2   4  10        5.91        8.84      1.09 o
  -1   4  10        0.62        0.80      0.62 o
   0   4  10        6.74        7.68      0.97 o
   1   4  10        6.64        6.68      0.92 o
   2   4  10        1.45        1.02      0.44 o
   3   4  10       12.44       11.08      0.78 o
   4   4  10        0.03       -0.38      0.38 o
   5   4  10        3.07        2.33      0.85 o
  -2   5  10        3.04        3.80      0.85 o
  -1   5  10        2.21        2.56      0.74 o
   0   5  10        6.80        6.16      0.94 o
   1   5  10        0.11       -0.10      0.38 o
   2   5  10       10.95       10.98      0.80 o
   3   5  10       23.64       25.68      1.16 o
   4   5  10       19.41       22.43      1.62 o
   5   5  10        5.07        6.79      1.06 o
  -2   6  10        3.93        2.37      0.85 o
  -1   6  10        0.17        0.04      0.57 o
   0   6  10        1.49        1.44      0.68 o
   1   6  10        2.75        3.81      0.59 o
   2   6  10        0.64        0.60      0.44 o
   3   6  10        0.00       -0.54      0.54 o
   4   6  10        5.09        7.13      1.04 o
   0   7  10       10.09       12.37      1.31 o
   1   7  10        2.55        2.28      0.78 o
   2   7  10        7.92        9.63      1.15 o
   3   7  10        0.04       -0.13      0.58 o
   1   0  11        0.07       -0.30      0.33 o
   2   0  11        0.26        0.14      0.47 o
   0   1  11        0.03        0.16      0.34 o
   1   1  11        0.11        0.44      0.50 o
   2   1  11        5.91        6.46      0.87 o
   3   1  11       11.13       13.15      1.15 o
  -1   2  11        0.57        1.47      0.63 o
   0   2  11        6.23        6.78      0.93 o
   1   2  11        0.00        0.26      0.50 o
   2   2  11        0.13        0.33      0.48 o
   3   2  11        2.89        3.32      0.74 o
  -1   3  11        0.49        1.06      0.62 o
   0   3  11        1.39        1.23      0.64 o
   1   3  11        0.04        0.38      0.53 o
   2   3  11        0.25        0.59      0.54 o
   3   3  11        1.55        0.96      0.57 o
   4   3  11        0.00       -0.14      0.50 o
   0   4  11        1.17        0.56      0.65 o
   1   4  11        0.54        1.22      0.62 o
   2   4  11        0.71        1.48      0.64 o
   3   4  11        0.99        0.47      0.56 o
   0   5  11        5.96        7.21      1.06 o
   1   5  11        0.83        1.74      0.70 o
   2   5  11        0.03       -0.21      0.56 o
 
